# Supplementary material for: A Genome-Wide Genetic Diversity Scan Reveals Multiple Signatures of Selection in a European Soybean Collection Compared to Chinese Collections of Wild and Cultivated Soybean Accessions
Source: Front Plant Sci. 2021 Feb 26;12:631767. doi: 10.3389/fpls.2021.631767 (PMC7959735; doi:10.3389/fpls.2021.631767)
Supplement: Supplementary file 2 [file Data_Sheet_2.xlsx]

## Sheet: Supplementary Table 1
Accession ID	Geographical origin	Country	Source of Accessions*	Type	MG	Sub-population**
EUC_GM_001	Southern Europe	Serbia	IFVCNS	Variety	I/II	G1
EUC_GM_002	China	China	USDA-ARS	Variety	I/II	Admixed
EUC_GM_003	China	China	USDA-ARS	Variety	I/II	G2
EUC_GM_004	USA	USA	USDA-ARS	Variety	I/II	G1
EUC_GM_005	Japan	Japan	USDA-ARS	Variety	I/II	G4
EUC_GM_006	Southern Europe	Serbia	IFVCNS	Variety	I/II	G1
EUC_GM_007	Southern Europe	Italy	ERSA	Variety	I/II	G1
EUC_GM_008	Southern Europe	Italy	ERSA	Variety	I/II	G1
EUC_GM_009	Canada	Canada	IFVCNS	Variety	I/II	G5
EUC_GM_010	Southern Europe	Italy	ERSA	Variety	I/II	G1
EUC_GM_011	Southern Europe	Italy	ERSA	Variety	I/II	G1
EUC_GM_012	Eastern Europe	Russia	USDA-ARS	Breeding line	I/II	G1
EUC_GM_013	Southern Europe	Italy	ERSA	Variety	I/II	G1
EUC_GM_014	Eastern Europe	Romania	NARDI Fundulea	Variety	I/II	G1
EUC_GM_015	Eastern Europe	Romania	SCDA Turda	Variety	I/II	Admixed
EUC_GM_016	Eastern Europe	Ukraine	IFRAP NAAS	Variety	I/II	Admixed
EUC_GM_017	Eastern Europe	Russia	USDA-ARS	Breeding line	I/II	G2
EUC_GM_018	Eastern Europe	Romania	SCDA Turda	Variety	I/II	G1
EUC_GM_019	Southern Europe	Italy	ERSA	Variety	I/II	G1
EUC_GM_020	Canada	Canada	ART	Variety	I/II	Admixed
EUC_GM_021	Canada	Canada	University of Guelph	Variety	I/II	Admixed
EUC_GM_022	Eastern Europe	Romania	NARDI Fundulea	Variety	I/II	G1
EUC_GM_023	Southern Europe	Italy	ERSA	Variety	I/II	G1
EUC_GM_024	USA	USA	IFVCNS	Variety	I/II	Admixed
EUC_GM_025	Eastern Europe	Bulgaria	IFC-Pleven	Variety	I/II	G2
EUC_GM_026	Eastern Europe	Bulgaria	IFC-Pleven	Variety	I/II	Admixed
EUC_GM_027	Eastern Europe	Bulgaria	IFC-Pleven	Variety	I/II	G2
EUC_GM_028	Southern Europe	Italy	ERSA	Variety	I/II	G1
EUC_GM_029	Southern Europe	Serbia	MRIZP	Variety	I/II	G1
EUC_GM_030	Southern Europe	Serbia	MRIZP	Variety	I/II	G1
EUC_GM_031	China	China	USDA-ARS	Landrace	I/II	G2
EUC_GM_032	China	China	USDA-ARS	Landrace	I/II	G3
EUC_GM_033	China	China	USDA-ARS	Landrace	I/II	G3
EUC_GM_034	Eastern Europe	Georgia	USDA-ARS	Breeding line	I/II	G2
EUC_GM_035	China	China	USDA-ARS	Variety	I/II	Admixed
EUC_GM_036	Eastern Europe	Russia	USDA-ARS	Breeding line	I/II	G2
EUC_GM_037	China	China	USDA-ARS	Landrace	I/II	Admixed
EUC_GM_038	Southern Europe	Italy	ERSA	Variety	I/II	G1
EUC_GM_039	Southern Europe	Italy	ERSA	Variety	I/II	G1
EUC_GM_040	Eastern Europe	Romania	IPK	Variety	I/II	G3
EUC_GM_041	Southern Europe	Italy	ERSA	Variety	I/II	G1
EUC_GM_042	Eastern Europe	Hungary	IPK	Landrace	I/II	Admixed
EUC_GM_043	Western Europe	Germany	IPK	Variety	I/II	G1
EUC_GM_044	China	China	USDA-ARS	Variety	I/II	G3
EUC_GM_045	Southern Europe	Italy	ERSA	Variety	I/II	G1
EUC_GM_046	Western Europe	Germany	IPK	Variety	I/II	G1
EUC_GM_047	China	China	USDA-ARS	Landrace	I/II	G2
EUC_GM_048	USA	USA	USDA-ARS	Variety	I/II	Admixed
EUC_GM_049	Eastern Europe	Romania	NARDI Fundulea	Variety	I/II	G1
EUC_GM_050	Eastern Europe	Romania	SCDA Turda	Variety	I/II	Admixed
EUC_GM_051	USA	USA	USDA-ARS	Variety	I/II	Admixed
EUC_GM_052	Western Europe	Germany	USDA-ARS	Landrace	I/II	G5
EUC_GM_053	Eastern Europe	Ukraine	USDA-ARS	Landrace	I/II	Admixed
EUC_GM_054	China	China	USDA-ARS	Variety	I/II	G2
EUC_GM_055	Eastern Europe	Romania	SCDA Turda	Variety	I/II	G3
EUC_GM_056	Eastern Europe	Romania	SCDA Turda	Variety	I/II	G3
EUC_GM_057	China	China	USDA-ARS	Landrace	I/II	G3
EUC_GM_058	USA	USA	IFVCNS	Variety	I/II	G1
EUC_GM_059	China	China	USDA-ARS	Variety	I/II	G2
EUC_GM_060	China	China	USDA-ARS	Variety	I/II	Admixed
EUC_GM_061	China	China	USDA-ARS	Variety	I/II	G2
EUC_GM_062	China	China	USDA-ARS	Variety	I/II	Admixed
EUC_GM_063	China	China	USDA-ARS	Variety	I/II	G2
EUC_GM_064	China	China	USDA-ARS	Variety	I/II	Admixed
EUC_GM_065	Japan	Japan	USDA-ARS	Variety	I/II	G4
EUC_GM_066	Eastern Europe	Ukraine	IPK	Variety	I/II	G2
EUC_GM_067	Western Europe	Germany	IPK	Variety	I/II	G2
EUC_GM_068	USA	USA	USDA-ARS	Variety	I/II	G1
EUC_GM_069	Western Europe	France	IPK	Landrace	I/II	G2
EUC_GM_070	Western Europe	Germany	IPK	Landrace	I/II	G2
EUC_GM_071	Southern Europe	Serbia	IFVCNS	Breeding line	I/II	Admixed
EUC_GM_072	Eastern Europe	Romania	SCDA Turda	Variety	I/II	G3
EUC_GM_073	USA	USA	USDA-ARS	Variety	I/II	G1
EUC_GM_074	Unknown	Unknown	IPK	Variety	I/II	G2
EUC_GM_075	Southern Europe	Italy	ERSA	Variety	I/II	G1
EUC_GM_076	Western Europe	Germany	IFVCNS	Variety	I/II	G2
EUC_GM_077	Eastern Europe	Hungary	IPK	Landrace	I/II	G2
EUC_GM_078	Western Europe	Germany	IPK	Variety	I/II	G3
EUC_GM_079	Canada	Canada	SG Ceresco	Variety	I/II	G1
EUC_GM_080	Canada	Canada	SG Ceresco	Variety	I/II	G1
EUC_GM_081	Eastern Europe	Ukraine	IFRAP NAAS	Variety	I/II	G2
EUC_GM_082	Western Europe	Germany	USDA-ARS	Breeding line	I/II	G2
EUC_GM_083	Western Europe	Germany	USDA-ARS	Breeding line	I/II	G2
EUC_GM_084	Western Europe	Germany	USDA-ARS	Landrace	I/II	G2
EUC_GM_085	USA	USA	USDA-ARS	Variety	I/II	G1
EUC_GM_086	Western Europe	Germany	USDA-ARS	Landrace	I/II	G2
EUC_GM_087	Southern Europe	Serbia	IFVCNS	Variety	I/II	G1
EUC_GM_088	Eastern Europe	Russia	USDA-ARS	Landrace	I/II	Admixed
EUC_GM_089	Eastern Europe	Bulgaria	USDA-ARS	Landrace	I/II	G2
EUC_GM_090	Eastern Europe	CzechRepublic	ART	Variety	I/II	G2
EUC_GM_091	Southern Europe	Serbia	IFVCNS	Variety	0	G1
EUC_GM_092	Canada	Canada	Prograin	Variety	0	G3
EUC_GM_093	Canada	Canada	Prograin	Variety	0	G3
EUC_GM_094	Canada	Canada	University of Guelph	Variety	0	Admixed
EUC_GM_095	Eastern Europe	Ukraine	IFRAP NAAS	Variety	0	Admixed
EUC_GM_096	Southern Europe	Italy	ERSA	Variety	0	G1
EUC_GM_097	Western Europe	Belgium	Storm Seeds	Breeding line	0	Admixed
EUC_GM_098	USA	USA	IPK	Variety	0	G3
EUC_GM_099	Unknown	Unknown	IFVCNS	Variety	0	G2
EUC_GM_100	Unknown	Unknown	IFVCNS	Variety	0	G1
EUC_GM_101	Eastern Europe	CzechRepublic	ART	Variety	0	G2
EUC_GM_102	Western Europe	Germany	IPK	Variety	0	G3
EUC_GM_103	Southern Europe	Serbia	IFVCNS	Variety	0	Admixed
EUC_GM_104	USA	USA	IFVCNS	Variety	0	G3
EUC_GM_105	Southern Europe	Serbia	IFVCNS	Variety	0	Admixed
EUC_GM_106	Southern Europe	Serbia	IFVCNS	Breeding line	0	G1
EUC_GM_107	Southern Europe	Serbia	IFVCNS	Breeding line	0	G1
EUC_GM_108	Southern Europe	Serbia	IFVCNS	Breeding line	0	Admixed
EUC_GM_109	Southern Europe	Serbia	IFVCNS	Breeding line	0	G1
EUC_GM_110	Southern Europe	Serbia	IFVCNS	Breeding line	0	G1
EUC_GM_111	Unknown	Unknown	IFVCNS	Variety	0	G1
EUC_GM_112	Canada	Canada	University of Guelph	Variety	0	G1
EUC_GM_113	Eastern Europe	Ukraine	IFRAP NAAS	Variety	0	Admixed
EUC_GM_114	Eastern Europe	Ukraine	IFRAP NAAS	Variety	0	G2
EUC_GM_115	Eastern Europe	CzechRepublic	ART	Breeding line	0	G3
EUC_GM_116	Western Europe	Belgium	ILVO	Breeding line	0	G3
EUC_GM_117	Western Europe	Switzerland	IPK	Variety	0	G3
EUC_GM_118	Southern Europe	Serbia	MRIZP	Variety	0	G1
EUC_GM_119	Southern Europe	Serbia	MRIZP	Variety	0	G1
EUC_GM_120	Southern Europe	Serbia	MRIZP	Breeding line	0	G1
EUC_GM_121	Western Europe	Belgium	Storm Seeds	Breeding line	0	G3
EUC_GM_122	Western Europe	Belgium	Storm Seeds	Breeding line	0	Admixed
EUC_GM_123	Western Europe	Belgium	Storm Seeds	Breeding line	0	Admixed
EUC_GM_124	Western Europe	Belgium	Storm Seeds	Breeding line	0	Admixed
EUC_GM_125	Western Europe	Belgium	Storm Seeds	Breeding line	0	Admixed
EUC_GM_126	Western Europe	Belgium	Storm Seeds	Breeding line	0	Admixed
EUC_GM_127	Unknown	Unknown	IFVCNS	Variety	0	G3
EUC_GM_128	Unknown	Unknown	IFVCNS	Variety	0	G1
EUC_GM_129	Canada	Canada	IPK	Variety	0	G3
EUC_GM_130	Unknown	Unknown	IFVCNS	Variety	0	G1
EUC_GM_131	Southern Europe	Serbia	IFVCNS	Variety	0	Admixed
EUC_GM_132	Southern Europe	Serbia	IFVCNS	Variety	0	G1
EUC_GM_133	China	China	USDA-ARS	Variety	0	G2
EUC_GM_134	Southern Europe	Serbia	IFVCNS	Variety	0	G1
EUC_GM_135	Eastern Europe	Poland	USDA-ARS	Landrace	0	G2
EUC_GM_136	Western Europe	Switzerland	IPK	Variety	0	Admixed
EUC_GM_137	Eastern Europe	Ukraine	IPK	Landrace	0	G5
EUC_GM_138	USA	USA	IFVCNS	Variety	0	G3
EUC_GM_139	Canada	Canada	IFVCNS	Variety	0	Admixed
EUC_GM_140	Western Europe	France	IPK	Landrace	0	G4
EUC_GM_141	Unknown	Unknown	IFVCNS	Variety	0	G2
EUC_GM_142	Western Europe	Germany	Peter Goertz	Breeding line	0	G3
EUC_GM_143	Eastern Europe	Poland	IPK	Landrace	0	Admixed
EUC_GM_144	Southern Europe	Serbia	IFVCNS	Variety	0	G1
EUC_GM_145	Western Europe	Germany	IPK	Variety	0	Admixed
EUC_GM_146	Western Europe	France	IPK	Landrace	0	Admixed
EUC_GM_147	Unknown	Unknown	IFVCNS	Breeding line	0	Admixed
EUC_GM_148	Southern Europe	Serbia	IFVCNS	Variety	0	Admixed
EUC_GM_149	Southern Europe	Serbia	IFVCNS	Variety	0	G2
EUC_GM_150	Unknown	Unknown	IFVCNS	Breeding line	0	G2
EUC_GM_151	Eastern Europe	Russia	USDA-ARS	Landrace	0	Not genotyped
EUC_GM_152	Western Europe	France	IPK	Variety	0	G3
EUC_GM_153	Eastern Europe	Poland	IPK	Variety	0	G3
EUC_GM_154	Unknown	Unknown	Storm Seeds	Variety	0	G4
EUC_GM_155	Eastern Europe	Poland	IPK	Landrace	0	G2
EUC_GM_156	China	China	IPK	Landrace	0	Admixed
EUC_GM_157	Unknown	Unknown	IFVCNS	Variety	0	G2
EUC_GM_158	Southern Europe	Serbia	IPK	Landrace	0	Admixed
EUC_GM_159	Southern Europe	Serbia	IFVCNS	Breeding line	0	G3
EUC_GM_160	Southern Europe	Serbia	IFVCNS	Breeding line	0	Admixed
EUC_GM_161	Southern Europe	Serbia	IFVCNS	Breeding line	0	G1
EUC_GM_162	Unknown	Unknown	IFVCNS	Breeding line	0	G2
EUC_GM_163	Unknown	Unknown	IFVCNS	Variety	0	Admixed
EUC_GM_164	Northern Europe	Belarus	Soya North Co. Ltd.	Variety	0	G3
EUC_GM_165	Southern Europe	Serbia	IFVCNS	Variety	0	G1
EUC_GM_166	Canada	Canada	SG Ceresco	Variety	0	G3
EUC_GM_167	Unknown	Unknown	IFVCNS	Variety	0	G3
EUC_GM_168	Eastern Europe	Moldova	IPK	Landrace	0	G5
EUC_GM_169	Western Europe	Germany	USDA-ARS	Breeding line	0	G2
EUC_GM_170	Southern Europe	Serbia	IFVCNS	Variety	0	G1
EUC_GM_171	Western Europe	France	IPK	Landrace	0	G2
EUC_GM_172	Western Europe	Germany	USDA-ARS	Breeding line	0	G2
EUC_GM_173	Japan	Japan	USDA-ARS	Landrace	0	G4
EUC_GM_174	Japan	Japan	USDA-ARS	Landrace	0	G4
EUC_GM_175	Eastern Europe	Romania	IPK	Landrace	0	G5
EUC_GM_176	Unknown	Unknown	IFVCNS	Variety	0	G2
EUC_GM_177	Unknown	Unknown	IFVCNS	Variety	0	Admixed
EUC_GM_178	Eastern Europe	Hungary	IPK	Landrace	0	G4
EUC_GM_179	Unknown	Unknown	IFVCNS	Variety	0	Admixed
EUC_GM_180	Western Europe	Netherlands	IPK	Breeding line	0	G4
EUC_GM_181	Canada	Canada	Saatbau Linz	Variety	00	G1
EUC_GM_182	Southern Europe	Serbia	IFVCNS	Variety	00	G3
EUC_GM_183	Western Europe	Austria	Saatbau Linz	Variety	00	Admixed
EUC_GM_184	Southern Europe	Serbia	IFVCNS	Variety	00	Admixed
EUC_GM_185	Unknown	Unknown	ART	Variety	00	Admixed
EUC_GM_186	Western Europe	Germany	Saatbau Linz	Variety	00	G3
EUC_GM_187	Eastern Europe	CzechRepublic	ART	Variety	00	Admixed
EUC_GM_188	Western Europe	Austria	ART	Variety	00	G3
EUC_GM_189	Canada	Canada	Prograin	Variety	00	G1
EUC_GM_190	Western Europe	Germany	IPK	Variety	00	G3
EUC_GM_191	Canada	Canada	ART	Variety	00	G3
EUC_GM_192	Western Europe	Germany	IPK	Variety	00	G5
EUC_GM_193	Canada	Canada	IFVCNS	Variety	00	G3
EUC_GM_194	Southern Europe	Serbia	IFVCNS	Variety	00	G3
EUC_GM_195	Western Europe	Germany	IPK	Variety	00	G5
EUC_GM_196	Southern Europe	Serbia	IFVCNS	Variety	00	Admixed
EUC_GM_197	Unknown	Unknown	IFVCNS	Breeding line	00	Admixed
EUC_GM_198	Unknown	Unknown	IFVCNS	Breeding line	00	G2
EUC_GM_199	Eastern Europe	CzechRepublic	ART	Breeding line	00	G3
EUC_GM_200	Eastern Europe	CzechRepublic	ART	Variety	00	G2
EUC_GM_201	Eastern Europe	CzechRepublic	ART	Variety	00	Admixed
EUC_GM_202	Canada	Canada	ART	Variety	00	G3
EUC_GM_203	Eastern Europe	CzechRepublic	ART	Variety	00	G2
EUC_GM_204	Canada	Canada	IPK	Variety	00	G3
EUC_GM_205	Eastern Europe	CzechRepublic	ART	Variety	00	G2
EUC_GM_206	Southern Europe	Serbia	IFVCNS	Breeding line	00	Admixed
EUC_GM_207	Eastern Europe	CzechRepublic	ART	Variety	00	G2
EUC_GM_208	Eastern Europe	CzechRepublic	ART	Variety	00	Admixed
EUC_GM_209	Western Europe	Belgium	ILVO	Breeding line	00	G3
EUC_GM_210	Western Europe	Belgium	ILVO	Breeding line	00	G3
EUC_GM_211	Canada	Canada	ART	Variety	00	G3
EUC_GM_212	Eastern Europe	CzechRepublic	ART	Variety	00	G2
EUC_GM_213	Eastern Europe	CzechRepublic	ART	Breeding line	00	G2
EUC_GM_214	Canada	Canada	ART	Variety	00	Admixed
EUC_GM_215	Canada	Canada	IPK	Variety	00	G3
EUC_GM_216	Japan	Japan	IPK	Variety	00	G4
EUC_GM_217	Unknown	Unknown	IFVCNS	Variety	00	G3
EUC_GM_218	Unknown	Unknown	IFVCNS	Variety	00	Admixed
EUC_GM_219	Eastern Europe	CzechRepublic	ART	Landrace	00	G5
EUC_GM_220	Unknown	Unknown	IFVCNS	Variety	00	G3
EUC_GM_221	Southern Europe	Serbia	IFVCNS	Variety	00	G3
EUC_GM_222	Unknown	Unknown	IFVCNS	Variety	00	G1
EUC_GM_223	Western Europe	Belgium	Storm Seeds	Breeding line	00	G5
EUC_GM_224	Western Europe	Belgium	Storm Seeds	Breeding line	00	Admixed
EUC_GM_225	Western Europe	Belgium	Storm Seeds	Breeding line	00	Admixed
EUC_GM_226	Western Europe	Belgium	Storm Seeds	Breeding line	00	Admixed
EUC_GM_227	Western Europe	Belgium	Storm Seeds	Breeding line	00	Admixed
EUC_GM_228	Western Europe	Belgium	Storm Seeds	Breeding line	00	Admixed
EUC_GM_229	Western Europe	Belgium	Storm Seeds	Breeding line	00	Admixed
EUC_GM_230	Western Europe	Belgium	Storm Seeds	Breeding line	00	G3
EUC_GM_231	Western Europe	Belgium	Storm Seeds	Breeding line	00	G3
EUC_GM_232	Western Europe	Belgium	Storm Seeds	Breeding line	00	Admixed
EUC_GM_233	Western Europe	Belgium	Storm Seeds	Breeding line	00	G3
EUC_GM_234	Western Europe	Belgium	Storm Seeds	Breeding line	00	G3
EUC_GM_235	Western Europe	Belgium	Storm Seeds	Breeding line	00	G3
EUC_GM_236	Western Europe	Belgium	Storm Seeds	Breeding line	00	G3
EUC_GM_237	Western Europe	Belgium	Storm Seeds	Breeding line	00	G3
EUC_GM_238	Canada	Canada	SG Ceresco	Variety	00	Admixed
EUC_GM_239	Canada	Canada	IFVCNS	Variety	00	G2
EUC_GM_240	Eastern Europe	Poland	IPK	Landrace	00	G3
EUC_GM_241	Western Europe	Germany	IFVCNS	Variety	00	Admixed
EUC_GM_242	Unknown	Unknown	IFVCNS	Breeding line	00	G3
EUC_GM_243	Unknown	Unknown	IFVCNS	Breeding line	00	G5
EUC_GM_244	Western Europe	France	USDA-ARS	Landrace	00	Admixed
EUC_GM_245	Western Europe	France	USDA-ARS	Landrace	00	G4
EUC_GM_246	Western Europe	Germany	Peter Goertz	Breeding line	00	G3
EUC_GM_247	Southern Europe	Serbia	IFVCNS	Variety	00	Admixed
EUC_GM_248	Western Europe	Switzerland	IPK	Variety	00	G3
EUC_GM_249	Canada	Canada	IPK	Variety	00	G4
EUC_GM_250	Eastern Europe	CzechRepublic	ART	Landrace	00	G2
EUC_GM_251	Western Europe	Germany	IPK	Variety	00	Admixed
EUC_GM_252	Eastern Europe	Moldova	IPK	Landrace	00	G5
EUC_GM_253	Unknown	Unknown	IFVCNS	Variety	00	Admixed
EUC_GM_254	Canada	Canada	IFVCNS	Variety	00	G3
EUC_GM_255	Canada	Canada	USDA-ARS	Variety	00	G3
EUC_GM_256	Unknown	Unknown	IFVCNS	Breeding line	00	G3
EUC_GM_257	Southern Europe	Serbia	IFVCNS	Variety	00	Admixed
EUC_GM_258	Unknown	Unknown	IFVCNS	Breeding line	00	G5
EUC_GM_259	Southern Europe	Serbia	IFVCNS	Variety	00	Admixed
EUC_GM_260	Eastern Europe	Russia	IPK	Landrace	00	Admixed
EUC_GM_261	Unknown	Unknown	IFVCNS	Variety	00	G1
EUC_GM_262	Western Europe	Belgium	ILVO	Breeding line	00	G3
EUC_GM_263	Western Europe	Belgium	ILVO	Breeding line	00	Admixed
EUC_GM_264	Western Europe	Belgium	ILVO	Breeding line	00	G3
EUC_GM_265	Eastern Europe	Russia	USDA-ARS	Variety	00	Admixed
EUC_GM_266	Eastern Europe	CzechRepublic	ART	Breeding line	00	Admixed
EUC_GM_267	Eastern Europe	Russia	IPK	Landrace	00	G4
EUC_GM_268	Eastern Europe	CzechRepublic	ART	Breeding line	00	G3
EUC_GM_269	Unknown	Unknown	IFVCNS	Variety	00	G2
EUC_GM_270	Eastern Europe	Bulgaria	IPK	Landrace	00	G3
EUC_GM_271	Northern Europe	Sweden	NordGen	Variety	000	G5
EUC_GM_272	Western Europe	Austria	Saatbau Linz	Variety	000	G3
EUC_GM_273	Eastern Europe	Russia	USDA-ARS	Variety	000	Admixed
EUC_GM_274	Western Europe	Austria	ART	Variety	000	G3
EUC_GM_275	Canada	Canada	Saatbau Linz	Variety	000	G1
EUC_GM_276	Northern Europe	Belarus	Soya North Co. Ltd.	Variety	000	G3
EUC_GM_277	Western Europe	Germany	USDA-ARS	Breeding line	000	G2
EUC_GM_278	Western Europe	Belgium	Storm Seeds	Breeding line	000	Admixed
EUC_GM_279	Western Europe	Belgium	Storm Seeds	Breeding line	000	Admixed
EUC_GM_280	Western Europe	Belgium	Storm Seeds	Breeding line	000	G3
EUC_GM_281	Western Europe	Belgium	Storm Seeds	Breeding line	000	G5
EUC_GM_282	Eastern Europe	Poland	IPK	Variety	000	G2
EUC_GM_283	Canada	Canada	IPK	Variety	000	G3
EUC_GM_284	Canada	Canada	ART	Variety	000	G3
EUC_GM_285	Northern Europe	Sweden	NordGen	Variety	000	G5
EUC_GM_286	Unknown	Unknown	IFVCNS	Breeding line	000	Admixed
EUC_GM_287	Unknown	Unknown	IFVCNS	Variety	000	Admixed
EUC_GM_288	Western Europe	Germany	USDA-ARS	Breeding line	000	Admixed
EUC_GM_289	Eastern Europe	Ukraine	IPK	Landrace	000	G4
EUC_GM_290	Western Europe	Germany	IPK	Variety	000	G5
EUC_GM_291	Western Europe	Belgium	Storm Seeds	Breeding line	000	G5
EUC_GM_292	Western Europe	Belgium	Storm Seeds	Breeding line	000	G3
EUC_GM_293	Western Europe	Belgium	Storm Seeds	Breeding line	000	Admixed
EUC_GM_294	Western Europe	Belgium	Storm Seeds	Breeding line	000	Admixed
EUC_GM_295	Western Europe	Belgium	Storm Seeds	Breeding line	000	Admixed
EUC_GM_296	Western Europe	Belgium	Storm Seeds	Breeding line	000	G3
EUC_GM_297	Western Europe	Belgium	Storm Seeds	Breeding line	000	G3
EUC_GM_298	Western Europe	Belgium	Storm Seeds	Breeding line	000	Not genotyped
EUC_GM_299	Western Europe	Belgium	Storm Seeds	Breeding line	000	G3
EUC_GM_300	Western Europe	Belgium	Storm Seeds	Breeding line	000	G5
EUC_GM_301	Western Europe	Belgium	Storm Seeds	Breeding line	000	G3
EUC_GM_302	Western Europe	Belgium	Storm Seeds	Breeding line	000	G3
EUC_GM_303	Western Europe	Belgium	Storm Seeds	Breeding line	000	G3
EUC_GM_304	Western Europe	Belgium	Storm Seeds	Breeding line	000	Admixed
EUC_GM_305	Western Europe	Belgium	Storm Seeds	Breeding line	000	G3
EUC_GM_306	Eastern Europe	Romania	USDA-ARS	Breeding line	000	G5
EUC_GM_307	Northern Europe	Sweden	USDA-ARS	Breeding line	000	G5
EUC_GM_308	Northern Europe	Sweden	USDA-ARS	Variety	000	G5
EUC_GM_309	Western Europe	Germany	USDA-ARS	Breeding line	000	G4
EUC_GM_310	Western Europe	Austria	Saatzucht Gleisdorf	Variety	000	G3
EUC_GM_311	Japan	Japan	IPK	Landrace	000	G4
EUC_GM_312	Eastern Europe	Russia	IPK	Landrace	000	G2
EUC_GM_313	Western Europe	Germany	Peter Goertz	Breeding line	000	G3
EUC_GM_314	Western Europe	Germany	Peter Goertz	Breeding line	000	G3
EUC_GM_315	Unknown	Unknown	IFVCNS	Variety	000	G5
EUC_GM_316	Western Europe	France	IPK	Landrace	000	G5
EUC_GM_317	Eastern Europe	Russia	USDA-ARS	Landrace	000	Admixed
EUC_GM_318	Japan	Japan	IPK	Landrace	000	G5
EUC_GM_319	Eastern Europe	Russia	NordGen	Variety	000	Admixed
EUC_GM_320	Eastern Europe	Russia	IPK	Variety	000	G5
EUC_GM_321	Eastern Europe	CzechRepublic	ART	Variety	000	G2
EUC_GM_322	Northern Europe	Estonia	ECRI	Variety	000	G5
EUC_GM_323	Unknown	Unknown	IFVCNS	Variety	000	Admixed
EUC_GM_324	Northern Europe	Lithuania	IPK	Landrace	000	G4
EUC_GM_325	Eastern Europe	Russia	USDA-ARS	Variety	000	Admixed
EUC_GM_326	Canada	Canada	IPK	Variety	000	G4
EUC_GM_327	Canada	Canada	IPK	Variety	000	G3
EUC_GM_328	Canada	Canada	IPK	Variety	000	G5
EUC_GM_329	Unknown	Unknown	IFVCNS	Variety	000	G3
EUC_GM_330	Canada	Canada	ART	Variety	000	G3
EUC_GM_331	Unknown	Unknown	IFVCNS	Variety	000	G3
EUC_GM_332	Eastern Europe	Poland	IPK	Variety	000	G5
EUC_GM_333	Eastern Europe	Poland	IPK	Variety	000	G5
EUC_GM_334	Eastern Europe	Poland	IPK	Variety	000	G5
EUC_GM_335	Northern Europe	Belarus	Soya North Co. Ltd.	Variety	000	G3
EUC_GM_336	Eastern Europe	Poland	IPK	Variety	000	G5
EUC_GM_337	Unknown	Unknown	ART	Variety	000	G3
EUC_GM_338	Western Europe	Belgium	ILVO	Breeding line	000	G3
EUC_GM_339	Western Europe	Belgium	ILVO	Breeding line	000	G3
EUC_GM_340	Western Europe	Belgium	ILVO	Breeding line	000	G3
EUC_GM_341	Western Europe	Belgium	ILVO	Breeding line	000	G3
EUC_GM_342	Japan	Japan	IPK	Variety	000	G5
EUC_GM_343	Japan	Japan	IPK	Variety	000	G4
EUC_GM_344	Western Europe	Germany	IPK	Variety	000	G3
EUC_GM_345	Western Europe	Germany	IPK	Landrace	000	G2
EUC_GM_346	Western Europe	Germany	USDA-ARS	Breeding line	000	Admixed
EUC_GM_347	Northern Europe	Sweden	NordGen	Variety	000	Admixed
EUC_GM_348	Unknown	Unknown	IFVCNS	Variety	000	G3
EUC_GM_349	Northern Europe	Sweden	IPK	Breeding line	000	Admixed
EUC_GM_350	Northern Europe	Lithuania	IPK	Landrace	000	Not genotyped
EUC_GM_351	Unknown	Unknown	IFVCNS	Variety	000	G2
EUC_GM_352	Northern Europe	Belarus	Soya North Co. Ltd.	Variety	000	G5
EUC_GM_353	Eastern Europe	Russia	IPK	Landrace	000	G5
EUC_GM_354	Northern Europe	Sweden	USDA-ARS	Breeding line	000	G5
EUC_GM_355	Northern Europe	Sweden	USDA-ARS	Breeding line	000	G5
EUC_GM_356	China	China	IPK	Landrace	000	G5
EUC_GM_357	Eastern Europe	Russia	IPK	Landrace	000	G5
EUC_GM_358	China	China	IPK	Landrace	000	G3
EUC_GM_359	Western Europe	Germany	USDA-ARS	Breeding line	000	Admixed
EUC_GM_360	Eastern Europe	Russia	USDA-ARS	Variety	000	G2
EUC_GM_361	Southern Europe	Serbia	IFVCNS	Breeding line	Unknown	G1
EUC_GM_362	Southern Europe	Serbia	IFVCNS	Breeding line	Unknown	Admixed
EUC_GM_363	Southern Europe	Serbia	IFVCNS	Breeding line	Unknown	G1
EUC_GM_364	Southern Europe	Serbia	IFVCNS	Breeding line	Unknown	G1
EUC_GM_365	Southern Europe	Serbia	IFVCNS	Breeding line	Unknown	G1
EUC_GM_366	Southern Europe	Serbia	IFVCNS	Breeding line	Unknown	G1
EUC_GM_367	Southern Europe	Serbia	IFVCNS	Breeding line	Unknown	Admixed
EUC_GM_368	Southern Europe	Serbia	IFVCNS	Breeding line	Unknown	G3
EUC_GM_369	Southern Europe	Serbia	IFVCNS	Breeding line	Unknown	G1
EUC_GM_370	Southern Europe	Serbia	IFVCNS	Breeding line	Unknown	G1
EUC_GM_371	Southern Europe	Serbia	IFVCNS	Breeding line	Unknown	G1
EUC_GM_372	Southern Europe	Serbia	IFVCNS	Breeding line	Unknown	G1
EUC_GM_373	Southern Europe	Serbia	IFVCNS	Breeding line	Unknown	G1
EUC_GM_374	Southern Europe	Serbia	IFVCNS	Breeding line	Unknown	G1
EUC_GM_375	Southern Europe	Serbia	IFVCNS	Breeding line	Unknown	G1
EUC_GM_376	Southern Europe	Serbia	IFVCNS	Breeding line	Unknown	G1
EUC_GM_377	Southern Europe	Serbia	IFVCNS	Breeding line	Unknown	G1
EUC_GM_378	Southern Europe	Serbia	IFVCNS	Breeding line	Unknown	G1
EUC_GM_379	Southern Europe	Serbia	IFVCNS	Breeding line	Unknown	G1
EUC_GM_380	Southern Europe	Serbia	IFVCNS	Breeding line	Unknown	G1
EUC_GM_381	Southern Europe	Serbia	IFVCNS	Breeding line	Unknown	G1
EUC_GM_382	Southern Europe	Serbia	IFVCNS	Breeding line	Unknown	G1
EUC_GM_383	Southern Europe	Serbia	IFVCNS	Breeding line	Unknown	G1
EUC_GM_384	Southern Europe	Serbia	IFVCNS	Breeding line	Unknown	G1
EUC_GM_385	Southern Europe	Serbia	IFVCNS	Breeding line	Unknown	G1
EUC_GM_386	Southern Europe	Serbia	IFVCNS	Variety	Unknown	G1
EUC_GM_387	Southern Europe	Serbia	IFVCNS	Variety	Unknown	G1
EUC_GM_388	Southern Europe	Serbia	IFVCNS	Variety	Unknown	G1
EUC_GM_389	Southern Europe	Serbia	IFVCNS	Breeding line	Unknown	G1
EUC_GM_390	Southern Europe	Serbia	IFVCNS	Breeding line	Unknown	G1
EUC_GM_391	Southern Europe	Serbia	IFVCNS	Breeding line	Unknown	G1
EUC_GM_392	Southern Europe	Serbia	IFVCNS	Breeding line	Unknown	G1
EUC_GM_393	Southern Europe	Serbia	IFVCNS	Breeding line	Unknown	G1
EUC_GM_394	Southern Europe	Serbia	IFVCNS	Breeding line	Unknown	G1
EUC_GM_395	Southern Europe	Serbia	IFVCNS	Breeding line	Unknown	G3
EUC_GM_396	Southern Europe	Serbia	IFVCNS	Breeding line	Unknown	G1
EUC_GM_397	Southern Europe	Serbia	IFVCNS	Breeding line	Unknown	G3
EUC_GM_398	Southern Europe	Serbia	IFVCNS	Breeding line	Unknown	G3
EUC_GM_399	Southern Europe	Serbia	IFVCNS	Breeding line	Unknown	Admixed
EUC_GM_400	Southern Europe	Serbia	IFVCNS	Breeding line	Unknown	G1
EUC_GM_401	Western Europe	Belgium	Storm Seeds	Breeding line	Unknown	Admixed
EUC_GM_402	Western Europe	Belgium	Storm Seeds	Breeding line	Unknown	G4
EUC_GM_403	Western Europe	Belgium	Storm Seeds	Breeding line	Unknown	Admixed
EUC_GM_404	Western Europe	Belgium	Storm Seeds	Breeding line	Unknown	G4
EUC_GM_405	Western Europe	Belgium	Storm Seeds	Breeding line	Unknown	G4
EUC_GM_406	Western Europe	Belgium	Storm Seeds	Breeding line	Unknown	G4
EUC_GM_407	Western Europe	Belgium	Storm Seeds	Breeding line	Unknown	G4
EUC_GM_408	Western Europe	Belgium	Storm Seeds	Breeding line	Unknown	Admixed
EUC_GM_409	Western Europe	Belgium	Storm Seeds	Breeding line	Unknown	G4
EUC_GM_410	Western Europe	Belgium	Storm Seeds	Breeding line	Unknown	G4
EUC_GM_411	Western Europe	Belgium	Storm Seeds	Breeding line	Unknown	G4
EUC_GM_412	Western Europe	Belgium	Storm Seeds	Breeding line	Unknown	G1
EUC_GM_413	Western Europe	Belgium	Storm Seeds	Breeding line	Unknown	G4
EUC_GM_414	Western Europe	Belgium	Storm Seeds	Breeding line	Unknown	G4
EUC_GM_415	Western Europe	Belgium	Storm Seeds	Breeding line	Unknown	G4
EUC_GM_416	Western Europe	Belgium	Storm Seeds	Breeding line	Unknown	G4
EUC_GM_417	Western Europe	Belgium	Storm Seeds	Breeding line	Unknown	G4
EUC_GM_418	Western Europe	Belgium	Storm Seeds	Breeding line	Unknown	Admixed
EUC_GM_419	Western Europe	Belgium	Storm Seeds	Breeding line	Unknown	G4
EUC_GM_420	Western Europe	Belgium	Storm Seeds	Breeding line	Unknown	G4
EUC_GM_421	Western Europe	Belgium	Storm Seeds	Breeding line	Unknown	G4
EUC_GM_422	Western Europe	Belgium	Storm Seeds	Breeding line	Unknown	G4
EUC_GM_423	Western Europe	Belgium	Storm Seeds	Breeding line	Unknown	G4
EUC_GM_424	Western Europe	Belgium	Storm Seeds	Breeding line	Unknown	G4
EUC_GM_425	Western Europe	Belgium	Storm Seeds	Breeding line	Unknown	G4
EUC_GM_426	Western Europe	Belgium	Storm Seeds	Breeding line	Unknown	Admixed
EUC_GM_427	Western Europe	Belgium	Storm Seeds	Breeding line	Unknown	G4
EUC_GM_428	Western Europe	Belgium	Storm Seeds	Breeding line	Unknown	G4
EUC_GM_429	Western Europe	Belgium	Storm Seeds	Breeding line	Unknown	G4
EUC_GM_430	Western Europe	Belgium	Storm Seeds	Breeding line	Unknown	Admixed
EUC_GM_431	Western Europe	Belgium	Storm Seeds	Breeding line	Unknown	G4
EUC_GM_432	Western Europe	Belgium	Storm Seeds	Breeding line	Unknown	G4
EUC_GM_433	Western Europe	Belgium	Storm Seeds	Breeding line	Unknown	Admixed
EUC_GM_434	Western Europe	Belgium	Storm Seeds	Breeding line	Unknown	G4
EUC_GM_435	Western Europe	Belgium	Storm Seeds	Breeding line	Unknown	Admixed
EUC_GM_436	Western Europe	Belgium	Storm Seeds	Breeding line	Unknown	G5
EUC_GM_437	Western Europe	Belgium	Storm Seeds	Breeding line	Unknown	Admixed
EUC_GM_438	Western Europe	Belgium	Storm Seeds	Breeding line	Unknown	Admixed
EUC_GM_439	Western Europe	Belgium	Storm Seeds	Breeding line	Unknown	G3
EUC_GM_440	Western Europe	Belgium	Storm Seeds	Breeding line	Unknown	Admixed
EUC_GM_441	Eastern Europe	Russia	USDA-ARS	Landrace	0	G2
EUC_GM_442	Western Europe	Belgium	ILVO	Breeding line	Unknown	G3
EUC_GM_443	Western Europe	Belgium	ILVO	Breeding line	Unknown	G3
EUC_GM_444	Western Europe	Belgium	ILVO	Breeding line	Unknown	G3
EUC_GM_445	Western Europe	Belgium	ILVO	Breeding line	Unknown	G3
EUC_GM_446	Western Europe	Belgium	ILVO	Breeding line	Unknown	G3
EUC_GM_447	Western Europe	Belgium	ILVO	Breeding line	Unknown	Admixed
EUC_GM_448	Western Europe	Belgium	ILVO	Breeding line	Unknown	G1
EUC_GM_449	Western Europe	Belgium	ILVO	Breeding line	Unknown	G3
EUC_GM_450	Western Europe	Belgium	ILVO	Breeding line	Unknown	G3
EUC_GM_451	Western Europe	Belgium	ILVO	Breeding line	Unknown	Admixed
EUC_GM_452	Western Europe	Belgium	ILVO	Breeding line	Unknown	G3
EUC_GM_453	Western Europe	Belgium	ILVO	Breeding line	Unknown	G3
EUC_GM_454	Western Europe	Belgium	ILVO	Breeding line	Unknown	G3
EUC_GM_455	Western Europe	Belgium	ILVO	Breeding line	Unknown	Admixed
EUC_GM_456	Western Europe	Belgium	ILVO	Breeding line	Unknown	G3
EUC_GM_457	Western Europe	Belgium	ILVO	Breeding line	Unknown	G3
EUC_GM_458	Western Europe	Belgium	ILVO	Breeding line	Unknown	G3
EUC_GM_459	Western Europe	Belgium	ILVO	Breeding line	Unknown	G3
EUC_GM_460	Western Europe	Belgium	ILVO	Breeding line	Unknown	G3
EUC_GM_461	Western Europe	Belgium	ILVO	Breeding line	Unknown	G3
EUC_GM_462	Western Europe	Belgium	ILVO	Breeding line	Unknown	Admixed
EUC_GM_463	Western Europe	Belgium	ILVO	Breeding line	Unknown	Admixed
EUC_GM_464	Western Europe	Belgium	ILVO	Breeding line	Unknown	G3
EUC_GM_465	Western Europe	Belgium	ILVO	Breeding line	Unknown	Admixed
EUC_GM_466	Western Europe	Belgium	ILVO	Breeding line	Unknown	G3
EUC_GM_467	Western Europe	Belgium	ILVO	Breeding line	Unknown	G3
EUC_GM_468	Western Europe	Belgium	ILVO	Breeding line	Unknown	G1
EUC_GM_469	Western Europe	Belgium	ILVO	Breeding line	Unknown	Admixed
EUC_GM_470	Western Europe	Belgium	ILVO	Breeding line	Unknown	Admixed
EUC_GM_471	Western Europe	Belgium	ILVO	Breeding line	Unknown	G3
EUC_GM_472	Western Europe	Belgium	ILVO	Breeding line	Unknown	G3
EUC_GM_473	Western Europe	Belgium	ILVO	Breeding line	Unknown	G3
EUC_GM_474	Western Europe	Belgium	ILVO	Breeding line	Unknown	G3
EUC_GM_475	Western Europe	Belgium	ILVO	Breeding line	Unknown	G3
EUC_GM_476	Western Europe	Belgium	ILVO	Breeding line	Unknown	G3
EUC_GM_477	Western Europe	Belgium	ILVO	Breeding line	Unknown	G3
EUC_GM_478	Western Europe	Belgium	ILVO	Breeding line	Unknown	G3
EUC_GM_479	Western Europe	Belgium	ILVO	Breeding line	Unknown	G3
EUC_GM_480	Western Europe	Belgium	ILVO	Breeding line	Unknown	G3
*: Source of Accessions
IFVCNS: Institute of Field and Vegetable Crops, Novisad Serbia
USDA-ARS: U.S. Department of Agriculture ARS-GRIN database of germplasm resources
ERSA: Agenzia regionale per lo Sviluppo Rurale del Friuli Venezia Giulia, Italy
NARDI Fundulea: National Agricultural Research and Development Institue, Romania
SCDA Turda: Statiunea de Cercetare Dezvoltare Agricola Turda, Romania
IFRAP NAAS: Institute of Feed research and Agriculture of Podillya of NAAS, Ukraine
ART: Agricultural Research, LTd. (ART), SME Czech Republic
IFC-Pleven : Institute of Forage Crops, Pleven Bulgaria
MRIZP: Maize Research Institute Zemun Polje, Belgrade Serbia
IPK: Leibniz Institute of Plant Genetics and Crop Plant Research, Germaany
Storm Seeds: Agro Seeds Service bvba, Belgium
SG Ceresco: SG Ceresco, Canada
Prograin: Prograin, Canada
ILVO: Instituut voor Landbouw, Vissserij en Voedingsonderzoek, Melle Belgium
Saatbau Linz: Saatbau Linz, Germany
NordGen: The Nordic Genetic Resource Center, Sweden
Saatzucht Gleisdorf: Saatzucht Gleisdorf, Austria
ECRI: Estonian Crop Research Institute, Estonia
Soya North Co. Ltd.: Soya North Co. Ltd., Belarus
**: Subpopulations are from population structure analysis

## Sheet: Supplementary Table 2
QTL ID	Soybase ID	Description	Chromosome	Start (bp)	End (bp)	Selective sweep region
FAT 9-2	Seed linolenic 4-g2	Seed linolenic acid	1	7722749	7722749	1.1
PROT 7-1	Seed protein 7-g17	Seed protein	1	9126914	9126915	1.2
AMIN 10-3	Seed Trp 1-g6	Seed triptophan	2	13098947	13098947	2.1
SCN 4-2	SCN 4-g2	Soybean cyst nematode	2	13377636	13377636	2.1
K 1-1	Shoot K 1-g2	Shoot Potassium	2	14237462	14237462	2.1
K 1-2	Shoot K 1-g3	Shoot Potassium	2	14253306	14253306	2.1
FAT 9-4	Seed linolenic 4-g4	Seed linolenic acid	2	14305817	14305818	2.1
Pod 1-2	Seed set 1-g12.1	Yield Comp Number of one seed per pod	2	14459921	14459921	2.1
Pod 1-3	Seed set 1-g12.2	Yield Comp Number of one seed per pod	2	14463444	14463444	2.1
Pod 4-1	Pod number 4-g1	Yield component pods per plant	2	14797903	14797903	2.1
DTF 2-3	First flower 2-g3	Days to flowering	6	6079473	6079473	6.1
AMIN 4-1	Seed Asp 1-g1	Seed Aspartic acid	6	6079473	6079473	6.1
AMIN 11-1	Seed Cys 1-g1	Seed cysteine content	6	6079473	6079473	6.1
AMIN 12-1	Seed Glu 1-g1	Seed glutamic acid	6	6079473	6079473	6.1
AMIN 14-2	Seed Lys 1-g1	Seed lysine content	6	6079473	6079473	6.1
AMIN 16-1	Seed Phe 1-g1	Seed Phenylalanine	6	6079473	6079473	6.1
DTF 7-3	First flower 7-g3	Days to flowering	6	6079473	6079473	6.1
Oil 3-5	Seed oil 3-g4	Seed oil content	6	6529270	6529452	6.1
SCN 5-12	SCN 5-g12	Soybean cyst nematode	6	6529270	6529452	6.1
DTF 4-22	First flower 4-g22	Days to flowering	6	7233361	7233609	6.1
SDS 1-5	SDS 1-g39	Sudden death syndrome	6	8985500	8985500	6.2
WUE 1-29	WUE 2-g16	Carbon isotope ratio	6	9762865	9762865	6.2
DTF 3-5	First flower 3-g5	Days to flowering	7	2434259	2434459	7.1
SW 4-7	Seed weight 4-g7	Seed weight per plant	7	2434259	2434459	7.1
DTF 6-6	First flower 6-g2	Days to flowering	7	2434259	2434459	7.1
FAT 2-5	Seed palmitic 2-g3.1	Seed palmitic acid	7	2438597	2438597	7.1
FAT 3-34	Seed long-chain fatty acid 1-g23.1	SFA content	7	2438597	2438597	7.1
FAT 2-6	Seed palmitic 2-g3.2	Seed palmitic acid	7	2439024	2439024	7.1
FAT 3-35	Seed long-chain fatty acid 1-g23.2	SFA content	7	2439024	2439024	7.1
Zn 1-17	Shoot Zn 1-g12.1	Shoot Zinc	7	2464228	2464228	7.1
Zn 1-18	Shoot Zn 1-g12.2	Shoot Zinc	7	2465351	2465351	7.1
Zn 1-19	Shoot Zn 1-g13	Shoot Zinc	7	2491792	2491792	7.1
Zn 1-20	Shoot Zn 1-g14.1	Shoot Zinc	7	2532517	2532517	7.1
Zn 1-21	Shoot Zn 1-g14.2	Shoot Zinc	7	2535137	2535137	7.1
DTF 4-23	First flower 4-g23	Days to flowering	7	3163093	3163093	7.1
Oil 8-8	Seed oil 8-g8	Seed oil content	7	3363285	3363285	7.1
PROT 7-6	Seed protein 7-g18	Seed protein	7	3512352	3512352	7.1
Oil 8-10	Seed oil 8-g10	Seed oil content	7	3879026	3879026	7.2
K 1-10	Shoot K 1-g11	Shoot Potassium	7	4022290	4022290	7.2
K 1-11	Shoot K 1-g12.1	Shoot Potassium	7	4231147	4231147	7.2
K 1-12	Shoot K 1-g12.2	Shoot Potassium	7	4232510	4232510	7.2
K 1-13	Shoot K 1-g12.3	Shoot Potassium	7	4237522	4237522	7.2
K 1-14	Shoot K 1-g12.4	Shoot Potassium	7	4247302	4247302	7.2
K 1-15	Shoot K 1-g13	Shoot Potassium	7	4265150	4265150	7.2
K 1-16	Shoot K 1-g14	Shoot Potassium	7	4277666	4277666	7.2
K 1-17	Shoot K 1-g15	Shoot Potassium	7	4289865	4289865	7.2
DTF 6-7	First flower 6-g16	Days to flowering	7	4559602	4559713	7.2
Pod 1-9	Seed set 1-g41.1	Yield comp Ratio of one seed per pod	7	5008759	5008759	7.2
Pod 1-10	Seed set 1-g41.2	Yield comp Ratio of one seed per pod	7	5009560	5009560	7.2
Pod 1-11	Seed set 1-g41.3	Yield comp Ratio of one seed per pod	7	5010394	5010394	7.2
FAT 1-4	Seed palmitic 1-g21	fatty acids; seed palmitic acid	7	5010696	5010849	7.2
FAT 4-8	Seed oleic 1-g30	Seed Oleic acid	7	5010696	5010849	7.2
WUE 1-46	WUE 2-g73	Oxygen isotope ratio	7	5016125	5016125	7.2
SCN 3-1	SCN 3-g1	Soybean cyst nematode	7	35898587	35898588	7.3
SCN 1-5	SCN 1-g5	Soybean cyst nematode	7	36154990	36154990	7.3
SDS 1-8	SDS 1-g1.1	Sudden death syndrome	7	36367795	36367795	7.3
P 1-16	Shoot P 1-g12	Shoot P	7	36371025	36371025	7.3
SDS 1-9	SDS 1-g1.2	Sudden death syndrome	7	36371025	36371025	7.3
P 1-17	Shoot P 1-g13.1	Shoot P	7	36376466	36376466	7.3
SDS 1-10	SDS 1-g1.3	Sudden death syndrome	7	36376466	36376466	7.3
P 1-18	Shoot P 1-g13.2	Shoot P	7	36386095	36386095	7.3
SDS 1-11	SDS 1-g1.4	Sudden death syndrome	7	36386095	36386095	7.3
P 1-19	Shoot P 1-g14	Shoot P	7	36399094	36399094	7.3
SDS 1-12	SDS 1-g2	Sudden death syndrome	7	36399094	36399094	7.3
SDS 1-13	SDS 1-g14.1	Sudden death syndrome	7	36413990	36413990	7.3
SDS 1-14	SDS 1-g14.2	Sudden death syndrome	7	36422531	36422531	7.3
SCN 3-2	SCN 3-g2	Soybean cyst nematode	7	36423980	36423981	7.3
P 1-20	Shoot P 1-g15.1	Shoot P	7	36427130	36427130	7.3
SDS 1-15	SDS 1-g15.1	Sudden death syndrome	7	36427130	36427130	7.3
P 1-21	Shoot P 1-g15.2	Shoot P	7	36428458	36428458	7.3
SDS 1-16	SDS 1-g15.2	Sudden death syndrome	7	36428458	36428458	7.3
P 1-22	Shoot P 1-g16	Shoot P	7	36448571	36448571	7.3
SCN 4-4	SCN 4-g4	Soybean cyst nematode	7	36448571	36448571	7.3
SDS 1-17	SDS 1-g16	Sudden death syndrome	7	36448571	36448571	7.3
P 1-23	Shoot P 1-g17.1	Shoot P	7	36493313	36493313	7.3
SDS 1-18	SDS 1-g3	Sudden death syndrome	7	36493313	36493313	7.3
P 1-24	Shoot P 1-g17.2	Shoot P	7	36494690	36494690	7.3
SDS 1-19	SDS 1-g17	Sudden death syndrome	7	36503584	36503584	7.3
P 1-25	Shoot P 1-g18	Shoot P	7	36523149	36523149	7.3
SDS 1-20	SDS 1-g18	Sudden death syndrome	7	36542258	36542258	7.3
SDS 1-21	SDS 1-g19.1	Sudden death syndrome	7	36562099	36562099	7.3
SDS 1-22	SDS 1-g19.2	Sudden death syndrome	7	36564215	36564215	7.3
WUE 1-49	WUE 2-g19	Carbon isotope ratio	7	36571102	36571102	7.3
SDS 1-23	SDS 1-g4	Sudden death syndrome	7	36599160	36599160	7.3
SDS 1-24	SDS 1-g20	Sudden death syndrome	7	36664143	36664143	7.3
SDS 1-25	SDS 1-g21.1	Sudden death syndrome	7	36679146	36679146	7.3
SDS 1-26	SDS 1-g21.2	Sudden death syndrome	7	36683766	36683766	7.3
SDS 1-27	SDS 1-g22.1	Sudden death syndrome	7	36710696	36710696	7.3
SDS 1-28	SDS 1-g22.2	Sudden death syndrome	7	36735474	36735474	7.3
SDS 1-29	SDS 1-g22.3	Sudden death syndrome	7	36740121	36740121	7.3
SDS 1-30	SDS 1-g23	Sudden death syndrome	7	36745236	36745236	7.3
NF 1-69	Ureide content 1-g22	Nitrogen fixation Ureides content	7	36782439	36782439	7.3
NF 1-70	Ureide content 1-g23	Nitrogen fixation Ureides content	7	36790123	36790123	7.3
NF 1-71	Ureide content 1-g24	Nitrogen fixation Ureides content	7	36794240	36794240	7.3
SDS 1-31	SDS 1-g24.1	Sudden death syndrome	7	36855194	36855194	7.3
SDS 1-32	SDS 1-g24.2	Sudden death syndrome	7	36868861	36868861	7.3
SDS 1-33	SDS 1-g25.1	Sudden death syndrome	7	36893823	36893823	7.3
SDS 1-34	SDS 1-g25.2	Sudden death syndrome	7	36894513	36894513	7.3
SDS 1-35	SDS 1-g26	Sudden death syndrome	7	36907018	36907018	7.3
SDS 1-36	SDS 1-g5	Sudden death syndrome	7	36992765	36992765	7.3
SDS 1-37	SDS 1-g27	Sudden death syndrome	7	37016971	37016971	7.3
SDS 1-38	SDS 1-g28	Sudden death syndrome	7	37034494	37034494	7.3
WUE 1-50	WUE 2-g76	Oxygen isotope ratio	7	37098454	37098454	7.3
Fe 1-8	Shoot Fe 1-g6	Shoot Fe	7	38819678	38819678	7.4
DTF 2-9	First flower 2-g9	Days to flowering	7	38950138	38950138	7.4
DTF 7-9	First flower 7-g9	Days to flowering	7	38950138	38950138	7.4
P 1-26	Shoot P 1-g19	Shoot P	7	39267450	39267450	7.4
SCN 5-17	SCN 5-g15	Soybean cyst nematode	7	40299377	40299585	7.5
SW 4-8	Seed weight 4-g8	Seed weight per plant	7	40919537	40919781	7.5
Mn 1-7	Shoot Mn 1-g7	Shoot Mn	7	42322903	42322903	7.5
Oil 3-7	Seed oil 3-g12	Seed oil content	7	42822283	42822449	7.5
DTF 6-8	First flower 6-g10	Days to flowering	7	42822283	42822449	7.5
SCN 4-5	SCN 4-g5	Soybean cyst nematode	7	43040715	43040715	7.5
SC 4-1	Seed coat color 4-g1	Seed coat color	8	8241052	8241053	8.1
AMIN 4-4	Seed Asp 1-g5	Seed Aspartic acid	8	8275463	8275463	8.1
AMIN 18-1	Seed Gly 1-g1	Seed Glycine content	8	8275463	8275463	8.1
AMIN 18-2	Seed Gly 1-g3	Seed Glycine content	8	8275463	8275463	8.1
AMIN 14-3	Seed Lys 1-g4	Seed lysine content	8	8275463	8275463	8.1
AMIN 16-2	Seed Phe 1-g3	Seed Phenylalanine	8	8275463	8275463	8.1
AMIN 20-1	Seed Ser 1-g1	Seed Serine content	8	8275463	8275463	8.1
AMIN 10-10	Seed Trp 1-g2	Seed triptophan	8	8275463	8275463	8.1
AMIN 10-11	Seed Trp 1-g13	Seed triptophan	8	8275463	8275463	8.1
Pod 4-11	Seed set 1-g34	Yield comp Ratio of four seed per pod	8	8320138	8320138	8.1
HC 2-2	Hilum color 2-g2.1	Hilum color	8	8360663	8360663	8.1
AMIN 10-12	Seed Trp 1-g14	Seed triptophan	8	8390056	8390056	8.1
SC 3-4	Seed coat color 3-g5	Seed coat color	8	8398597	8398597	8.1
HC 2-3	Hilum color 2-g2.2	Hilum color	8	8402284	8402284	8.1
SC 4-2	Seed coat color 4-g2	Seed coat color	8	8422490	8422491	8.1
SC 3-5	Seed coat color 3-g1	Seed coat color	8	8433779	8433779	8.1
HC 1-1	Hilum color 1-g1	Hilum color	8	8508938	8508938	8.1
SC 1-6	Seed coat color 1-g3.2	Seed coat color	8	8607374	8607374	8.1
HC 2-4	Hilum color 2-g2.3	Hilum color	8	8608730	8608730	8.1
SCN 4-6	SCN 4-g6	Soybean cyst nematode	8	8636896	8636896	8.1
FAT 5-2	Seed oleic 3-g2	Seed Oleic acid	8	8656957	8656957	8.1
PROT 7-7	Seed protein 7-g19	Seed protein	8	8673386	8673387	8.1
SC 1-7	Seed coat color 1-g3.3	Seed coat color	8	9079037	9079037	8.1
Oil 8-13	Seed oil 8-g13	Seed oil content	8	9187715	9187715	8.1
AMIN 22-5	Seed Arg 1-g1	Seed arginine	8	9219372	9219372	8.1
AMIN 26-1	Seed Ala 1-g1	Seed Alanine	8	9322287	9322287	8.1
AMIN 22-6	Seed Arg 1-g11	Seed arginine	8	9322287	9322287	8.1
AMIN 18-3	Seed Gly 1-g2	Seed Glycine content	8	9322287	9322287	8.1
AMIN 14-4	Seed Lys 1-g5	Seed lysine content	8	9322287	9322287	8.1
AMIN 20-2	Seed Ser 1-g2	Seed Serine content	8	9322287	9322287	8.1
AMIN 23-1	Seed Thr 1-g1	Seed threonine	8	9322287	9322287	8.1
AMIN 24-1	Seed Tyr 1-g1	Seed tyrosine	8	9322287	9322287	8.1
AMIN 25-1	Seed Val 1-g1	Seed valine content	8	9322287	9322287	8.1
FAT 9-7	Seed linolenic 4-g6	Seed linolenic acid	8	9509825	9509826	8.1
Salt 1-7	Salt tolerance 1-g2	Abiotic stress salt tolerance	8	9614211	9614211	8.1
Mg 1-6	Shoot Mg 1-g7	Shoot Mg	8	9780198	9780198	8.1
FAT 6-4	Seed linoleic 4-g4	Seed linoleic acid	8	10246027	10246028	8.1
PUE 2-6	P use efficiency 2-g1.1	P use efficiency	8	15233696	15233848	8.2
SIFC 1-25	Seed isoflavone 1-g25	Seed isoflavone content	8	15354741	15354741	8.2
SCN 3-10	SCN 3-g10	Soybean cyst nematode	8	16268025	16268026	8.2
DTF 8-5	DTF 8-5	Days to flowering	9	3031682	3031682	9.1
Pod 1-16	Seed set 1-g17.1	Yield Comp Number of one seed per pod	9	3215373	3215373	9.1
Pod 1-17	Seed set 1-g17.2	Yield Comp Number of one seed per pod	9	3222171	3222171	9.1
Pod 1-18	Seed set 1-g17.3	Yield Comp Number of one seed per pod	9	3224372	3224372	9.1
AMIN 27-2	Seed His 1-g2	Seed histidine content	9	3502347	3502347	9.1
WUE 1-59	WUE 2-g23	Carbon isotope ratio	9	3502347	3502347	9.1
CAN 1-4	Canopy cover 1-g4	canopy cover	9	4077374	4077374	9.1
SCL 3-17	Sclero 3-g18	Sclerotinia resistance	9	4195003	4195003	9.1
SCL 3-18	Sclero 3-g19	Sclerotinia resistance	9	4266374	4266374	9.1
SCL 3-19	Sclero 3-g20	Sclerotinia resistance	9	4409385	4409385	9.1
DTF 2-14	First flower 2-g14	Days to flowering	9	4431321	4431321	9.1
DTF 7-14	First flower 7-g14	Days to flowering	9	4431321	4431321	9.1
SCL 3-20	Sclero 3-g21	Sclerotinia resistance	9	4653580	4653580	9.1
NF 1-72	Ureide content 1-g54	Nitrogen fixation Ureides content	9	4711242	4711242	9.1
SCL 3-21	Sclero 3-g22	Sclerotinia resistance	9	4742995	4742995	9.1
K 1-28	Shoot K 1-g24	Shoot Potassium	10	41430596	41430596	10.1
S 1-9	Shoot S 1-g9	Shoot Sulfur	10	41430596	41430596	10.1
B 1-13	Shoot B 1-g11	Shoot Boron	10	41430596	41430596	10.1
SMV 2-6	Soybean mosaic virus 2-g6	Soybean mosaic virus	10	42190630	42190630	10.1
SCN 1-9	SCN 1-g9	Soybean cyst nematode	10	44392281	44392281	10.2
SCN 4-7	SCN 4-g7	Soybean cyst nematode	10	44392281	44392281	10.2
DTM 5-3	R8 full maturity 5-g2.1	R8 full maturit	10	44587441	44587441	10.2
NF 1-84	Ureide content 1-g27.1	Nitrogen fixation Ureides content	10	44667217	44667217	10.2
NF 1-85	Ureide content 1-g27.2	Nitrogen fixation Ureides content	10	44671785	44671785	10.2
CAN 1-5	Canopy cover 1-g5	canopy cover	10	44698392	44698392	10.2
DTF 5-25	First flower 5-g15.1	Days to flowering	10	44710944	44710944	10.2
DTF 5-26	First flower 5-g1.1	Days to flowering	10	44731893	44731893	10.2
DFTM 1-3	Reproductive stage length 1-g2.1	Days from flowering to maturity	10	44852177	44852177	10.2
Pod 4-1	Pod number 4-g1	Yield component pods per plant	10	44954202	44954202	10.2
Seeds 4-5	Seeds per plant 4-g5	Yield comp Seeds per plant	10	44954202	44954202	10.2
PH 5-1	Plant height 5-g1.1	Yield comp plant height	10	44961185	44961185	10.2
DFTM 1-4	Reproductive stage length 1-g2.2	Days from flowering to maturity	10	44985285	44985285	10.2
NF 1-86	Ureide content 1-g27.3	Nitrogen fixation Ureides content	10	44990199	44990199	10.2
NF 1-87	Ureide content 1-g27.4	Nitrogen fixation Ureides content	10	44998042	44998042	10.2
NF 1-88	Ureide content 1-g27.5	Nitrogen fixation Ureides content	10	45009425	45009425	10.2
NF 1-89	Ureide content 1-g27.6	Nitrogen fixation Ureides content	10	45015062	45015062	10.2
NF 1-90	Ureide content 1-g27.7	Nitrogen fixation Ureides content	10	45022163	45022163	10.2
DFTM 1-5	Reproductive stage length 1-g2.3	Days from flowering to maturity	10	45025153	45025153	10.2
FAT 6-7	Seed linoleic 4-g7	Seed linoleic acid	10	45026735	45026736	10.2
PubDen 1-8	Pubescence density 1-g16	Pubescence	10	45110885	45110885	10.2
CAN 1-6	Canopy cover 1-g6	canopy cover	10	45208748	45208748	10.2
NF 1-91	Ureide content 1-g27.8	Nitrogen fixation Ureides content	10	45226484	45226484	10.2
DTF 5-27	First flower 5-g1.2	Days to flowering	10	45310798	45310798	10.2
DTF 5-28	First flower 5-g15.2	Days to flowering	10	45310798	45310798	10.2
PH 5-2	Plant height 5-g1.2	Yield comp plant height	10	45310798	45310798	10.2
DTM 5-4	R8 full maturity 5-g2.2	R8 full maturit	10	45310798	45310798	10.2
FAT 3-36	Seed long-chain fatty acid 1-g17	Ratio of FA18:3 and FA18:2	10	45310798	45310798	10.2
Nodes 1-2	Node number 1-g1	Yield comp Number of nodes per plant	10	45310798	45310798	10.2
DTF 5-29	First flower 5-g1.3	Days to flowering	10	45465189	45465189	10.2
DTF 5-30	First flower 5-g15.3	Days to flowering	10	45465189	45465189	10.2
DTM 5-5	R8 full maturity 5-g2.3	R8 full maturit	10	45548620	45548620	10.2
DTF 8-6	DTF 8-6	Days to flowering	10	46241807	46241807	10.2
DTM 10-7	R8 full maturity 10-g7	Days to maturity	10	46434446	46434446	10.2
DTF 8-2	DTF 8-2	Days to flowering	10	46580047	46580047	10.2
SIFC 1-29	Seed isoflavone 1-g29	Seed isoflavone content	10	46629832	46629832	10.2
SCN 5-22	SCN 5-g21	Soybean cyst nematode	10	46657863	46658059	10.2
SW 14-3	Seed yield 3-g4	Seed yield per plant	12	5622210	5622210	12.1
Pod 1-24	Seed set 1-g19.2	Yield Comp Number of one seed per pod	12	5692082	5692082	12.1
SW 14-4	Seed yield 3-g1	Seed yield per plant	12	5718212	5718212	12.1
SW 3-6	Seed weight 3-g3	Seed weight per plant	12	5718212	5718212	12.1
SW 3-7	Seed weight 3-g8	Seed weight per plant	12	5718212	5718212	12.1
PubF 1-2	Pubescence form 1-g3	Pubescence form	12	5771267	5771268	12.1
SW 14-5	Seed yield 3-g3	Seed yield per plant	12	5797709	5797709	12.1
SW 3-8	Seed weight 3-g4	Seed weight per plant	12	5797709	5797709	12.1
DTF 4-46	First flower 4-g46	Days to flowering	12	5797709	5797709	12.1
SCN 5-27	SCN 5-g27	Soybean cyst nematode	12	6390806	6391062	12.1
DTM 8-11	R8 full maturity 8-g3	Days to maturity	12	38428476	38428815	12.3
WUE 1-6	WUE 2-g56.2	Oxygen isotope ratio	12	38428476	38428815	12.3
Pod 1-25	Seed set 1-g20	Yield Comp Number of one seed per pod	12	38592784	38592784	12.3
Salt 1-9	Salt tolerance 1-g10	Abiotic stress salt tolerance	12	38650976	38650976	12.3
WUE 3-24	WUE 3-g22	Carbon isotope discrimination	12	39160556	39160556	12.3
DTF 4-57	First flower 4-g57	Days to flowering	15	1265085	1265085	15.1
DFTM 2-15	Reproductive period 2-g15	Days from flowering to maturity	15	1609755	1609755	15.1
WUE 3-27	WUE 3-g25	Carbon isotope discrimination	15	1609755	1609755	15.1
DFTM 4-15	Reproductive period 4-g15	Days from flowering to maturity	15	1609755	1609755	15.1
DTF 4-69	First flower 4-g69	Days to flowering	18	4344194	4344194	18.1
FAT 9-9	Seed linolenic 4-g8	Seed linolenic acid	18	4615907	4615908	18.1
Oil 3-10	Seed oil 3-g7	Seed oil content	18	4639971	4640389	18.1
Oil 8-23	Seed oil 8-g23	Seed oil content	18	5543903	5543903	18.1
AMIN 22-16	Seed Arg 1-g16	Seed arginine	18	5543903	5543903	18.1
AMIN 10-22	Seed Trp 1-g22	Seed triptophan	18	5543903	5543903	18.1
P 1-34	Shoot P 1-g27	Shoot P	18	44419352	44419352	18.2
P 1-35	Shoot P 1-g28	Shoot P	18	44422030	44422030	18.2
P 1-36	Shoot P 1-g29	Shoot P	18	44487106	44487106	18.2
PROT 5-2	Seed protein 5-g2	Seed protein	18	45438677	45438677	18.2
PubF 1-3	Pubescence form 1-g1	Pubescence form	18	45667036	45667037	18.2
WUE 1-94	WUE 2-g86	Oxygen isotope ratio	19	6543928	6543928	19.1
WUE 1-95	WUE 2-g51	Carbon isotope ratio	19	6764091	6764091	19.1
BRA 2-1	Branch number, main stem 1-g6	Yield component branches on main stem	20	34074375	34074375	20.1
DTF 5-64	First flower 5-g13	Days to flowering	20	34256561	34256561	20.1
DTF 5-65	First flower 5-g32	Days to flowering	20	34256561	34256561	20.1
SCN 4-16	SCN 4-g16	Soybean cyst nematode	20	34357030	34357030	20.1
LeafShape 1-12	Leaflet shape 1-g5.1	Leaflet shape	20	34667185	34667185	20.1
LeafWidth 1-10	Leaflet width 1-g2.1	Leaflet width	20	34772220	34772220	20.1
WUE 1-99	WUE 2-g89	Oxygen isotope ratio	20	34824263	34824263	20.1

## Sheet: Supplementary Table 3
Selective sweep regiona	Start (bp)b	End (bp)c	Average XP-CLR	Gene ID	Annotationd	Arabidopsis Orthologuee	Descriptionf
1.1	6895000	8575000	748	Glyma.01G054000	eukaryotic elongation factor 5A-1	AT1G13950	Maintenance of cell wall
1.1	6895000	8575000	748	Glyma.01G054100	Transducin/WD40 repeat-like superfamily protein	AT1G69400	Kinetochore localization in cell division
1.1	6895000	8575000	748	Glyma.01G054200	homologue of bacterial MinE 1	AT1G69390	Gravitropism in stems and hypocotyls
1.1	6895000	8575000	748	Glyma.01G054300	Protein of unknown function (DUF155)	AT1G69380	Promotion of root growth
1.1	6895000	8575000	748	Glyma.01G054400	Protein of unknown function, DUF538	AT2G03350	N
1.1	6895000	8575000	748	Glyma.01G054500	chorismate mutase 3	AT1G69370	Chloroplast biogenesis
1.1	6895000	8575000	748	Glyma.01G054600	N	N	N
1.1	6895000	8575000	748	Glyma.01G054700	TTF-type zinc finger protein with HAT dimerisation domain	AT1G19260	N
1.1	6895000	8575000	748	Glyma.01G054800	Plant protein of unknown function (DUF863)	AT1G69360	N
1.1	6895000	8575000	748	Glyma.01G054900	Tetratricopeptide repeat (TPR)-like superfamily protein	AT1G69350	N
1.1	6895000	8575000	748	Glyma.01G055000	uvrB/uvrC motif-containing protein	AT2G03390	Part of plastid Clp protease system (CLPC)
1.1	6895000	8575000	748	Glyma.01G055100	NB-ARC domain-containing disease resistance protein	AT3G14470	Disease resistance
1.1	6895000	8575000	748	Glyma.01G055200	chitinase A	AT5G24090	Defense against chitin containing fungal pathogens
1.1	6895000	8575000	748	Glyma.01G055300	appr-1-p processing enzyme family protein	AT1G69340	N
1.1	6895000	8575000	748	Glyma.01G055400	N	AT2G03420	N
1.1	6895000	8575000	748	Glyma.01G055500	Ankyrin repeat family protein	AT2G03430	N
1.1	6895000	8575000	748	Glyma.01G055600	N	N	N
1.1	6895000	8575000	748	Glyma.01G055700	HCO3- transporter family	AT1G15460	Boron transporter
1.1	6895000	8575000	748	Glyma.01G055800	Chaperone DnaJ-domain superfamily protein	AT5G49580	N
1.1	6895000	8575000	748	Glyma.01G055900	RING/U-box superfamily protein	AT1G69330	N
1.1	6895000	8575000	748	Glyma.01G056000	Remorin family protein	AT1G13920	N
1.1	6895000	8575000	748	Glyma.01G056100	senescence-related gene 1	AT1G17020	N
1.1	6895000	8575000	748	Glyma.01G056200	mitochondrial editing factor 21	AT2G20540	N
1.1	6895000	8575000	748	Glyma.01G056300	Leucine-rich repeat (LRR) family protein	AT5G61240	N
1.1	6895000	8575000	748	Glyma.01G056400	CLAVATA3/ESR-RELATED 9	AT1G26600	Represses root apical meristem maintenance
1.1	6895000	8575000	748	Glyma.01G056500	soluble N-ethylmaleimide-sensitive factor adaptor protein 30	AT1G13890	Component of secretory pathway
1.1	6895000	8575000	748	Glyma.01G056600	glutathione S-transferase THETA 3	AT5G41220	Detoxification against certain herbicides
1.1	6895000	8575000	748	Glyma.01G056700	N	N	N
1.1	6895000	8575000	748	Glyma.01G056800	WRKY DNA-binding protein 57	AT1G69310	Elicitor-responsive cis-acting element
1.1	6895000	8575000	748	Glyma.01G056900	C2H2-like zinc finger protein	AT1G26610	N
1.1	6895000	8575000	748	Glyma.01G057000	ribosomal protein S12C	ATCG00905	N
1.1	6895000	8575000	748	Glyma.01G057100	UDP-glucose 6-dehydrogenase family protein	AT3G29360	Nematode resistence
1.1	6895000	8575000	748	Glyma.01G057200	beta glucosidase 40	AT1G26560	N
1.1	6895000	8575000	748	Glyma.01G057300	beta glucosidase 40	AT1G26560	N
1.1	6895000	8575000	748	Glyma.01G057400	Cobalamin biosynthesis CobW-like protein	AT1G26520	N
1.1	6895000	8575000	748	Glyma.01G057500	QUASIMODO2 LIKE 1	AT1G13860	N
1.1	6895000	8575000	748	Glyma.01G057600	Pentatricopeptide repeat (PPR) superfamily protein	AT1G26500	N
1.1	6895000	8575000	748	Glyma.01G057700	N	N	N
1.1	6895000	8575000	748	Glyma.01G057800	PIF1 helicase	AT5G28780	N
1.1	6895000	8575000	748	Glyma.01G057900	exostosin family protein	AT3G45400	N
1.1	6895000	8575000	748	Glyma.01G058000	general regulatory factor 12	AT1G26480	cis-acting DNA regulatory element found in plant genes
1.1	6895000	8575000	748	Glyma.01G058100	N	N	N
1.1	6895000	8575000	748	Glyma.01G058200	Tetratricopeptide repeat (TPR)-like superfamily protein	AT1G26460	N
1.1	6895000	8575000	748	Glyma.01G058300	plasmodesmata callose-binding protein 3	AT1G18650	N
1.1	6895000	8575000	748	Glyma.01G058400	alpha/beta-Hydrolases superfamily protein	AT1G13820	N
1.1	6895000	8575000	748	Glyma.01G058500	ureide permease 2	AT2G03530	Transporter of allantoin, uric acid and xanthine
1.1	6895000	8575000	748	Glyma.01G058600	photosynthetic electron transfer B	ATCG00720	Mediates electron transfer between photosystem II (PSII) and photosystem I (PSI)
1.1	6895000	8575000	748	Glyma.01G058700	ATP binding;nucleic acid binding;helicases	AT1G12700	N
1.1	6895000	8575000	748	Glyma.01G058800	Zinc finger (CCCH-type) family protein / RNA recognition motif (RRM)-containing protein	AT3G51950	Possesses RNA-binding and ribonuclease activities in vitro
1.1	6895000	8575000	748	Glyma.01G058900	N	N	N
1.1	6895000	8575000	748	Glyma.01G059000	ATP binding;nucleic acid binding;helicases	AT1G12700	N
1.1	6895000	8575000	748	Glyma.01G059100	Pentatricopeptide repeat (PPR) superfamily protein	AT5G50280	N
1.1	6895000	8575000	748	Glyma.01G059200	Protein of unknown function, DUF647	AT1G13770	N
1.1	6895000	8575000	748	Glyma.01G059300	Duplicated homeodomain-like superfamily protein	AT5G08520	ABA mediated salt stress tolerance
1.1	6895000	8575000	748	Glyma.01G059400	Rubisco methyltransferase family protein	AT1G14030	Glycolysis of sugar
1.1	6895000	8575000	748	Glyma.01G059500	nodulin MtN21 /EamA-like transporter family protein	AT1G43650	N
1.1	6895000	8575000	748	Glyma.01G059600	pfkB-like carbohydrate kinase family protein	AT1G19600	N
1.1	6895000	8575000	748	Glyma.01G059700	sirtuin 2	AT5G09230	Hydrolysis of lysine residues, defense against plant pathogens
1.1	6895000	8575000	748	Glyma.01G059800	PIF1 helicase	AT3G51690	N
1.1	6895000	8575000	748	Glyma.01G059900	ATP binding;nucleic acid binding;helicases	AT1G12700	N
1.1	6895000	8575000	748	Glyma.01G060000	N	N	N
1.1	6895000	8575000	748	Glyma.01G060100	Nucleic acid-binding, OB-fold-like protein	AT2G05642	N
1.1	6895000	8575000	748	Glyma.01G060200	PIF1 helicase	AT3G51690	N
1.1	6895000	8575000	748	Glyma.01G060300	ABI five binding protein 3	AT3G29575	Negative regulator of abscisic acid (ABA) response and stress responses
1.1	6895000	8575000	748	Glyma.01G060400	Tetratricopeptide repeat (TPR)-like superfamily protein	AT4G16835	N
1.1	6895000	8575000	748	Glyma.01G060500	RmlC-like cupins superfamily protein	AT3G05950	Plant defense
1.1	6895000	8575000	748	Glyma.01G060600	HMG (high mobility group) box protein	AT4G11080	N
1.1	6895000	8575000	748	Glyma.01G060700	RNA helicase family protein	AT1G26370	Leaf and root morphogenesis
1.1	6895000	8575000	748	Glyma.01G060800	N	N	N
1.1	6895000	8575000	748	Glyma.01G060900	SPIRAL1-like1	AT1G26355	Microtubules organization
1.1	6895000	8575000	748	Glyma.01G061000	N	N	N
1.1	6895000	8575000	748	Glyma.01G061100	cytochrome P450, family 78, subfamily A, polypeptide 5	AT1G13710	Promotes growth of leaf, floral organ and seeds
1.1	6895000	8575000	748	Glyma.01G061200	2-oxoglutarate (2OG) and Fe(II)-dependent oxygenase superfamily protein	AT3G21420	N
1.1	6895000	8575000	748	Glyma.01G061300	N	AT4G02830	N
1.1	6895000	8575000	748	Glyma.01G061400	Sec14p-like phosphatidylinositol transfer family protein	AT1G55840	N
1.1	6895000	8575000	748	Glyma.01G061500	Protein kinase superfamily protein	AT1G69220	N
1.1	6895000	8575000	748	Glyma.01G061600	ortholog of human splicing factor SC35	AT5G64200	N
1.1	6895000	8575000	748	Glyma.01G061700	auxin-like 1 protein	AT1G75310	N
1.1	6895000	8575000	748	Glyma.01G061800	Uncharacterised conserved protein UCP015417, vWA	AT5G13210	N
1.1	6895000	8575000	748	Glyma.01G061900	Uncharacterised protein family UPF0090	AT1G69210	N
1.2	8685000	10380000	562	Glyma.01G062400	Copper amine oxidase family protein	AT1G31710	N
1.2	8685000	10380000	562	Glyma.01G062500	glutathione S-transferase THETA 2	AT5G41240	N
1.2	8685000	10380000	562	Glyma.01G062600	N	N	N
1.2	8685000	10380000	562	Glyma.01G062700	N	AT4G18230	N
1.2	8685000	10380000	562	Glyma.01G062800	brassinosteroid-6-oxidase 1	AT5G38970	Brassinosteroids biosynthesis
1.2	8685000	10380000	562	Glyma.01G062900	Leucine-rich repeat receptor-like protein kinase family protein	AT3G24240	N
1.2	8685000	10380000	562	Glyma.01G063000	reversibly glycosylated polypeptide 3	AT3G08900	Biosynthesis of cell wall non-cellulosic polysaccharides
1.2	8685000	10380000	562	Glyma.01G063100	S-adenosyl-L-methionine-dependent methyltransferases superfamily protein	AT4G36470	N
1.2	8685000	10380000	562	Glyma.01G063200	Plant protein of unknown function (DUF827)	AT5G55860	N
1.2	8685000	10380000	562	Glyma.01G063300	Endosomal targeting BRO1-like domain-containing protein	AT1G17940	N
1.2	8685000	10380000	562	Glyma.01G063400	reticulata-related 1	AT5G22790	Leaf development
1.2	8685000	10380000	562	Glyma.01G063500	Plant-specific transcription factor YABBY family protein	AT1G69180	Cell division and expansion
1.2	8685000	10380000	562	Glyma.01G063600	N	AT4G38440	Cells differentiation
1.2	8685000	10380000	562	Glyma.01G063700	Squamosa promoter-binding protein-like (SBP domain) transcription factor family protein	AT5G50670	N
1.2	8685000	10380000	562	Glyma.01G063800	N	AT1G69160	Auxin transport
1.2	8685000	10380000	562	Glyma.01G063900	Leucine-rich repeat protein kinase family protein	AT1G14390	N
1.2	8685000	10380000	562	Glyma.01G064000	N	N	N
1.2	8685000	10380000	562	Glyma.01G064100	K-box region and MADS-box transcription factor family protein	AT5G15800	Plant reproductive development
1.2	8685000	10380000	562	Glyma.01G064200	K-box region and MADS-box transcription factor family protein	AT1G69120	Promotes early flowering by interacting with LEAFY and APETALA3
1.2	8685000	10380000	562	Glyma.01G064300	DHHC-type zinc finger family protein	AT3G26935	N
1.2	8685000	10380000	562	Glyma.01G064400	Chaperone DnaJ-domain superfamily protein	AT1G69060	N
1.2	8685000	10380000	562	Glyma.01G064500	N	AT1G69050	N
1.2	8685000	10380000	562	Glyma.01G064600	ACT domain repeat 4	AT1G69040	N
1.2	8685000	10380000	562	Glyma.01G064700	zinc ion binding;nucleic acid binding	AT2G01050	N
1.2	8685000	10380000	562	Glyma.01G064800	histone-lysine N-methyltransferase ASHH3	AT2G44150	N
1.2	8685000	10380000	562	Glyma.01G064900	18S pre-ribosomal assembly protein gar2-related	AT2G03810	N
1.2	8685000	10380000	562	Glyma.01G065000	N	N	N
1.2	8685000	10380000	562	Glyma.01G065100	BSD domain-containing protein	AT1G26300	N
1.2	8685000	10380000	562	Glyma.01G065200	PIF1 helicase	AT3G51690	N
1.2	8685000	10380000	562	Glyma.01G065300	Nucleic acid-binding, OB-fold-like protein	AT1G52950	N
1.2	8685000	10380000	562	Glyma.01G065400	Serine carboxypeptidase S28 family protein	AT5G22860	N
1.2	8685000	10380000	562	Glyma.01G065500	Prolyl oligopeptidase family protein	AT1G69020	N
1.2	8685000	10380000	562	Glyma.01G065600	Prolyl oligopeptidase family protein	AT1G69020	N
1.2	8685000	10380000	562	Glyma.01G065700	arginine/serine-rich 45	AT1G16610	ABA regulation during seedling development
1.2	8685000	10380000	562	Glyma.01G065800	NB-ARC domain-containing disease resistance protein	AT3G14470	Disease resistance
1.2	8685000	10380000	562	Glyma.01G065900	N	N	N
1.2	8685000	10380000	562	Glyma.01G066000	Pectin lyase-like superfamily protein	AT1G69940	Pollen tube growth and morphology
1.2	8685000	10380000	562	Glyma.01G066100	Pectin lyase-like superfamily protein	AT1G69940	Pollen tube growth and morphology
2.1	12600000	14860000	705	Glyma.02G126000	zinc transporter 10 precursor	AT1G31260	Zinc uptake from the rhizosphere
2.1	12600000	14860000	705	Glyma.02G126100	basic leucine-zipper 42	AT3G30530	N
2.1	12600000	14860000	705	Glyma.02G126200	phytosulfokine 1 precursor	AT1G13590	Promotes plant cell differentiation, and cell proliferation
2.1	12600000	14860000	705	Glyma.02G126300	TCP-1/cpn60 chaperonin family protein	AT1G26230	N
2.1	12600000	14860000	705	Glyma.02G126400	PIF1 helicase	AT3G51700	N
2.1	12600000	14860000	705	Glyma.02G126500	Acyl-CoA N-acyltransferases (NAT) superfamily protein	AT1G26220	N
2.1	12600000	14860000	705	Glyma.02G126600	N	AT5G38790	Cytokinin-mediated development
2.1	12600000	14860000	705	Glyma.02G126700	F-box and associated interaction domains-containing protein	AT3G23880	N
2.1	12600000	14860000	705	Glyma.02G126800	LAG1 longevity assurance homolog 3	AT1G13580	Resistance against mycotoxins through sphingolipids
2.1	12600000	14860000	705	Glyma.02G126900	F-box/RNI-like superfamily protein	AT1G13570	N
2.1	12600000	14860000	705	Glyma.02G127000	LAG1 longevity assurance homolog 3	AT1G13580	Resistance against mycotoxins through sphingolipids
2.1	12600000	14860000	705	Glyma.02G127100	F-box/RNI-like superfamily protein	AT1G13570	N
2.1	12600000	14860000	705	Glyma.02G127200	N	AT3G25545	N
2.1	12600000	14860000	705	Glyma.02G127300	Peroxidase superfamily protein	AT1G68850	Stress response
2.1	12600000	14860000	705	Glyma.02G127400	Phosphoribulokinase / Uridine kinase family	AT1G26190	Defese reponse against pathogens
2.1	12600000	14860000	705	Glyma.02G127500	glutamine synthetase 1;4	AT5G16570	Glutamine synthesis in roots
2.1	12600000	14860000	705	Glyma.02G127600	transferases;folic acid binding	AT2G20830	N
2.1	12600000	14860000	705	Glyma.02G127700	F-box/RNI-like superfamily protein	AT1G13570	N
2.1	12600000	14860000	705	Glyma.02G127800	NSP-interacting kinase 2	AT3G25560	Defense response to geminivirus infection
2.1	12600000	14860000	705	Glyma.02G127900	N	N	N
2.1	12600000	14860000	705	Glyma.02G128000	Adenosylmethionine decarboxylase family protein	AT3G25570	Plant growth and development
2.1	12600000	14860000	705	Glyma.02G128100	conserved peptide upstream open reading frame 9	AT3G02468	N
2.1	12600000	14860000	705	Glyma.02G128200	N	AT3G05390	N
2.1	12600000	14860000	705	Glyma.02G128300	aminoalcoholphosphotransferase 1	AT1G13560	N
2.1	12600000	14860000	705	Glyma.02G128400	F-box and associated interaction domains-containing protein	AT2G31470	ABA mediated during drought stress tolerance
2.1	12600000	14860000	705	Glyma.02G128500	N	AT1G26180	N
2.1	12600000	14860000	705	Glyma.02G128600	N	N	N
2.1	12600000	14860000	705	Glyma.02G128700	N	AT3G25590	N
2.1	12600000	14860000	705	Glyma.02G128800	Protein of unknown function (DUF1262)	AT1G13480	N
2.1	12600000	14860000	705	Glyma.02G128900	ARM repeat superfamily protein	AT1G26170	N
2.1	12600000	14860000	705	Glyma.02G129000	ARM repeat superfamily protein	AT1G26170	N
2.1	12600000	14860000	705	Glyma.02G129100	basic helix-loop-helix (bHLH) DNA-binding superfamily protein	AT3G24140	Formation of stomata
2.1	12600000	14860000	705	Glyma.02G129200	Metal-dependent phosphohydrolase	AT1G26160	N
2.1	12600000	14860000	705	Glyma.02G129300	Protein kinase superfamily protein	AT1G68690	Negative regulation of root growth
2.1	12600000	14860000	705	Glyma.02G129400	N	N	N
2.1	12600000	14860000	705	Glyma.02G129500	ATPase E1-E2 type family protein / haloacid dehalogenase-like hydrolase family protein	AT1G68710	Transport of phospholipids
2.1	12600000	14860000	705	Glyma.02G129600	N	N	N
2.1	12600000	14860000	705	Glyma.02G129700	Protein of unknown function (DUF1262)	AT1G13480	N
2.1	12600000	14860000	705	Glyma.02G129800	tRNA arginine adenosine deaminase	AT1G68720	N
2.1	12600000	14860000	705	Glyma.02G129900	N	N	N
2.1	12600000	14860000	705	Glyma.02G130000	N	N	N
2.1	12600000	14860000	705	Glyma.02G130100	Zim17-type zinc finger protein	AT1G68730	N
2.1	12600000	14860000	705	Glyma.02G130200	EXS (ERD1/XPR1/SYG1) family protein	AT1G68740	Transport of phosphate (Pi) into the root xylem vessels
2.1	12600000	14860000	705	Glyma.02G130300	N	N	N
2.1	12600000	14860000	705	Glyma.02G130400	Chalcone and stilbene synthase family protein	AT5G13930	The primary product of this enzyme is 4,2',4',6'-tetrahydroxychalcone (also termed naringenin-chalcone or chalcone) which can under specific conditions spontaneously isomerize into naringenin
2.1	12600000	14860000	705	Glyma.02G130500	N	N	N
2.1	12600000	14860000	705	Glyma.02G130600	ABC-2 type transporter family protein	AT3G25620	N
2.1	12600000	14860000	705	Glyma.02G130700	phosphoenolpyruvate carboxylase 4	AT1G68750	Through the carboxylation of phosphoenolpyruvate (PEP) it forms oxaloacetate, a four-carbon dicarboxylic acid source for the tricarboxylic acid cycle
2.1	12600000	14860000	705	Glyma.02G130800	N	N	N
2.1	12600000	14860000	705	Glyma.02G130900	nudix hydrolase 1	AT1G68760	Protection against oxidative DNA and RNA damage
2.1	12600000	14860000	705	Glyma.02G131000	DNAse I-like superfamily protein	AT1G40390	N
2.1	12600000	14860000	705	Glyma.02G131100	nudix hydrolase 1	AT1G68760	Protection against oxidative DNA and RNA damage
2.1	12600000	14860000	705	Glyma.02G131200	Protein of unknown function, DUF617	AT3G25640	N
2.1	12600000	14860000	705	Glyma.02G131300	inflorescence deficient in abscission (IDA)-like 1	AT3G25655	Floral abscission
2.1	12600000	14860000	705	Glyma.02G131400	pectin methylesterase inhibitor 1	AT1G48020	N
2.1	12600000	14860000	705	Glyma.02G131500	3-methylcrotonyl-CoA carboxylase	AT4G34030	Leucine and isovaleric acid catabolism
2.1	12600000	14860000	705	Glyma.02G131600	Class I glutamine amidotransferase-like superfamily protein	AT4G34020	Chloroplast development
2.1	12600000	14860000	705	Glyma.02G131700	abscisic acid responsive element-binding factor 1	AT1G49720	ABA-regulated gene expression
2.1	12600000	14860000	705	Glyma.02G131800	cold regulated gene 27	AT5G42900	Negative regulator of freezing tolerance
2.1	12600000	14860000	705	Glyma.02G131900	fucosyltransferase 11	AT3G19280	Cell wall synthesis
2.1	12600000	14860000	705	Glyma.02G132000	N	N	N
2.1	12600000	14860000	705	Glyma.02G132100	nitrite reductase 1	AT2G15620	Catalyzes reduction of nitrite to ammonium
2.1	12600000	14860000	705	Glyma.02G132200	cytochrome P450, family 707, subfamily A, polypeptide 4	AT3G19270	Oxidative degradation of abscisic acid
2.1	12600000	14860000	705	Glyma.02G132300	N	N	N
2.1	12600000	14860000	705	Glyma.02G132400	LAG1 homologue 2	AT3G19260	Resistance against mycotoxins throught sphingolipids
2.1	12600000	14860000	705	Glyma.02G132500	redox responsive transcription factor 1	AT4G34410	Response to stress
2.1	12600000	14860000	705	Glyma.02G132600	O-Glycosyl hydrolases family 17 protein	AT1G11820	N
2.1	12600000	14860000	705	Glyma.02G132700	Vacuolar import/degradation, Vid27-related protein	AT3G19240	N
2.1	12600000	14860000	705	Glyma.02G132800	Leucine-rich repeat (LRR) family protein	AT3G19230	N
2.1	12600000	14860000	705	Glyma.02G132900	protein disulfide isomerases	AT3G19220	Thylakoid formation in germinating seedlings
2.1	12600000	14860000	705	Glyma.02G133000	Calcium-binding EF-hand family protein	AT2G15680	Potential calcium sensor
2.1	12600000	14860000	705	Glyma.02G133100	Tetratricopeptide repeat (TPR)-like superfamily protein	AT2G15690	N
2.1	12600000	14860000	705	Glyma.02G133200	PLAC8 family protein	AT5G35525	Heavy metals transport
2.1	12600000	14860000	705	Glyma.02G133300	N	AT4G34419	N
2.1	12600000	14860000	705	Glyma.02G133400	autophagy 2	AT3G19190	Negative regulation of plant defense responses to biotrophic pathogens
2.1	12600000	14860000	705	Glyma.02G133500	ARP protein (REF)	AT1G49670	N
2.1	12600000	14860000	705	Glyma.02G133600	Protein of unknown function DUF829, transmembrane 53	AT2G15695	N
2.1	12600000	14860000	705	Glyma.02G133700	Cyclin-dependent kinase inhibitor family protein	AT1G49620	N
2.1	12600000	14860000	705	Glyma.02G133800	alpha/beta-Hydrolases superfamily protein	AT1G47480	N
2.1	12600000	14860000	705	Glyma.02G133900	alpha/beta-Hydrolases superfamily protein	AT3G48690	N
2.1	12600000	14860000	705	Glyma.02G134000	carboxyesterase 13	AT3G48700	N
2.1	12600000	14860000	705	Glyma.02G134100	alpha/beta-Hydrolases superfamily protein	AT1G19190	N
2.1	12600000	14860000	705	Glyma.02G134200	alpha/beta-Hydrolases superfamily protein	AT1G47480	N
2.1	12600000	14860000	705	Glyma.02G134300	P-loop containing nucleoside triphosphate hydrolases superfamily protein	AT2G15730	N
2.1	12600000	14860000	705	Glyma.02G134400	RNA-binding protein 47B	AT3G19130	N
2.1	12600000	14860000	705	Glyma.02G134500	Protein of unknown function (DUF1645)	AT2G15760	N
2.1	12600000	14860000	705	Glyma.02G134600	CDPK-related kinase	AT3G50530	Signal transduction pathway that involving calcium
2.1	12600000	14860000	705	Glyma.02G134700	Cupredoxin superfamily protein	AT2G15780	N
2.1	12600000	14860000	705	Glyma.02G134800	peptidyl-prolyl cis-trans isomerase / cyclophilin-40 (CYP40) / rotamase	AT2G15790	Vegetative development
2.1	12600000	14860000	705	Glyma.02G134900	N	AT2G26520	N
2.1	12600000	14860000	705	Glyma.02G135000	N	N	N
2.1	12600000	14860000	705	Glyma.02G135100	Peroxidase superfamily protein	AT1G49570	Response to stress
2.1	12600000	14860000	705	Glyma.02G135200	Peroxidase superfamily protein	AT1G49570	Response to stress
2.1	12600000	14860000	705	Glyma.02G135300	RNA-binding protein	AT3G19090	N
2.1	12600000	14860000	705	Glyma.02G135400	Homeodomain-like superfamily protein	AT1G49560	Phosphate signaling in roots
2.1	12600000	14860000	705	Glyma.02G135500	Protein kinase superfamily protein	AT4G33950	ABA mediated drought stress tolerance
2.1	12600000	14860000	705	Glyma.02G135600	N	N	N
2.1	12600000	14860000	705	Glyma.02G135700	phragmoplast orienting kinesin 2	AT3G19050	N
2.1	12600000	14860000	705	Glyma.02G135800	N	N	N
2.1	12600000	14860000	705	Glyma.02G135900	2-oxoglutarate (2OG) and Fe(II)-dependent oxygenase superfamily protein	AT3G19000	N
2.1	12600000	14860000	705	Glyma.02G136000	2-oxoglutarate (2OG) and Fe(II)-dependent oxygenase superfamily protein	AT3G19010	N
2.1	12600000	14860000	705	Glyma.02G136100	2-oxoglutarate (2OG) and Fe(II)-dependent oxygenase superfamily protein	AT3G19000	N
2.1	12600000	14860000	705	Glyma.02G136200	2-oxoglutarate (2OG) and Fe(II)-dependent oxygenase superfamily protein	AT3G19010	N
2.1	12600000	14860000	705	Glyma.02G136300	2-oxoglutarate (2OG) and Fe(II)-dependent oxygenase superfamily protein	AT3G19010	N
2.1	12600000	14860000	705	Glyma.02G136400	N	N	N
2.1	12600000	14860000	705	Glyma.02G136500	zinc finger (C3HC4-type RING finger) family protein	AT3G46620	ABA mediated drought stress tolerance
2.1	12600000	14860000	705	Glyma.02G136600	Tetratricopeptide repeat (TPR)-like superfamily protein	AT4G02750	N
2.1	12600000	14860000	705	Glyma.02G136700	maternal effect embryo arrest 14	AT2G15890	Ovule development
2.1	12600000	14860000	705	Glyma.02G136800	Phox-associated domain;Phox-like;Sorting nexin, C-terminal	AT2G15900	N
2.1	12600000	14860000	705	Glyma.02G136900	Zinc-finger domain of monoamine-oxidase A repressor R1	AT2G23530	N
2.1	12600000	14860000	705	Glyma.02G137000	5\'-3\' exonuclease family protein	AT3G52050	N
2.1	12600000	14860000	705	Glyma.02G137100	Sas10/U3 ribonucleoprotein (Utp) family protein	AT2G43650	N
2.1	12600000	14860000	705	Glyma.02G137200	Eukaryotic translation initiation factor eIF2A family protein	AT1G73180	N
2.1	12600000	14860000	705	Glyma.02G137300	RING/FYVE/PHD zinc finger superfamily protein	AT5G62460	N
2.1	12600000	14860000	705	Glyma.02G137400	basic helix-loop-helix (bHLH) DNA-binding superfamily protein	AT1G05710	N
2.1	12600000	14860000	705	Glyma.02G137500	C2 domain-containing protein / GRAM domain-containing protein	AT3G59660	Protolysis
2.1	12600000	14860000	705	Glyma.02G137600	selenoprotein family protein	AT1G05720	N
2.1	12600000	14860000	705	Glyma.02G137700	C2 domain-containing protein / GRAM domain-containing protein	AT3G59660	Protolysis
2.1	12600000	14860000	705	Glyma.02G137800	N	AT3G59670	N
2.1	12600000	14860000	705	Glyma.02G137900	N	AT3G59680	N
2.1	12600000	14860000	705	Glyma.02G138000	IQ-domain 13	AT3G59690	N
2.1	12600000	14860000	705	Glyma.02G138100	Plant stearoyl-acyl-carrier-protein desaturase family protein	AT2G43710	Jasmonic acid mediated response
2.1	12600000	14860000	705	Glyma.02G138200	N	N	N
2.1	12600000	14860000	705	Glyma.02G138300	NAD(P)-binding Rossmann-fold superfamily protein	AT3G59710	N
2.1	12600000	14860000	705	Glyma.02G138400	O-acetylserine (thiol) lyase B	AT2G43750	Cysteine synthasis
2.1	12600000	14860000	705	Glyma.02G138500	sacI homology domain-containing protein / WW domain-containing protein	AT3G59770	N
2.1	12600000	14860000	705	Glyma.02G138600	N	AT1G21500	N
2.1	12600000	14860000	705	Glyma.02G138700	Haloacid dehalogenase-like hydrolase (HAD) superfamily protein	AT5G10460	N
2.1	12600000	14860000	705	Glyma.02G138800	MAP kinase 6	AT2G43790	Root growth
2.1	12600000	14860000	705	Glyma.02G138900	N	AT3G59800	N
2.1	12600000	14860000	705	Glyma.02G139000	N	AT3G18510	N
2.1	12600000	14860000	705	Glyma.02G139100	Protein of unknown function (DUF506)	AT2G38820	N
2.1	12600000	14860000	705	Glyma.02G139200	phytochrome and flowering time regulatory protein (PFT1)	AT1G25540	N
2.1	12600000	14860000	705	Glyma.02G139300	phytochrome and flowering time regulatory protein (PFT1)	AT1G25540	N
2.1	12600000	14860000	705	Glyma.02G139400	N	N	N
2.1	12600000	14860000	705	Glyma.02G139500	formin homology 1	AT3G25500	Involve in polar pollen cell growth
2.1	12600000	14860000	705	Glyma.02G139600	Thioesterase/thiol ester dehydrase-isomerase superfamily protein	AT2G30720	N
2.1	12600000	14860000	705	Glyma.02G139700	basic helix-loop-helix (bHLH) DNA-binding superfamily protein	AT1G68810	N
2.1	12600000	14860000	705	Glyma.02G139800	ARM repeat superfamily protein	AT2G27430	N
2.1	12600000	14860000	705	Glyma.02G139900	RNA-binding (RRM/RBD/RNP motifs) family protein	AT3G15010	Stabilization of mRNAs in the nucleus
2.1	12600000	14860000	705	Glyma.02G140000	Cysteine proteinases superfamily protein	AT3G48340	Developmental programmed cell death
2.1	12600000	14860000	705	Glyma.02G140100	TRICHOME BIREFRINGENCE-LIKE 38	AT1G29050	Maintenance of cell wall
2.1	12600000	14860000	705	Glyma.02G140200	RNA-binding KH domain-containing protein	AT3G04610	Regulates positively flowering by repressing FLC expression and post-transcriptional modification
2.1	12600000	14860000	705	Glyma.02G140300	N	N	N
2.1	12600000	14860000	705	Glyma.02G140400	N	N	N
2.1	12600000	14860000	705	Glyma.02G140500	NOD26-like intrinsic protein 7;1	AT3G06100	Aquaporins facilitate the transport of water and small neutral solutes across cell membranes
2.1	12600000	14860000	705	Glyma.02G140600	P-loop containing nucleoside triphosphate hydrolases superfamily protein	AT2G30630	N
2.1	12600000	14860000	705	Glyma.02G140700	N	N	N
2.1	12600000	14860000	705	Glyma.02G140800	N	N	N
2.1	12600000	14860000	705	Glyma.02G140900	winged-helix DNA-binding transcription factor family protein	AT2G30620	Histones H1 are necessary for the condensation of nucleosome chains into higher-order structures
2.1	12600000	14860000	705	Glyma.02G141000	WRKY DNA-binding protein 21	AT2G30590	Interacts with elicitor-responsive cis-acting element
2.1	12600000	14860000	705	Glyma.02G141100	Signal recognition particle, SRP9/SRP14 subunit	AT3G49100	Transport of secretory proteins to the rough endoplasmic reticulum membrane
2.1	12600000	14860000	705	Glyma.02G141200	Signal recognition particle, SRP9/SRP14 subunit	AT3G49100	Transport of secretory proteins to the rough endoplasmic reticulum membrane
2.1	12600000	14860000	705	Glyma.02G141300	Transmembrane amino acid transporter family protein	AT1G08230	Synthesis of amino acids through GABA uptake into cells
2.1	12600000	14860000	705	Glyma.02G141400	prenylated RAB acceptor 1.F4	AT3G13710	Secretory and endocytic intracellular trafficking
2.1	12600000	14860000	705	Glyma.02G141500	DREB2A-interacting protein 2	AT2G30580	Negative regulator of the response to water stress by degradation of DREB2A
2.1	12600000	14860000	705	Glyma.02G141600	galacturonosyltransferase 6	AT1G06780	Maintenance of cell wall by pectin synthesis
2.1	12600000	14860000	705	Glyma.02G141700	photosystem II reaction center W	AT2G30570	Stabilizes dimeric photosystem II (PSII)
2.1	12600000	14860000	705	Glyma.02G141800	glutathione reductase	AT3G54660	Maintains high levels of reduced glutathione in the chloroplast
2.1	12600000	14860000	705	Glyma.02G141900	alpha/beta-Hydrolases superfamily protein	AT1G06800	Involve in early wound response and hydrlosis of phosphatidylcholine, component of membranes
2.1	12600000	14860000	705	Glyma.02G142000	glutathione reductase	AT3G54660	Maintains high levels of reduced glutathione in the chloroplast
2.1	12600000	14860000	705	Glyma.02G142100	alpha/beta-Hydrolases superfamily protein	AT1G06800	Involve in early wound response and hydrlosis of phosphatidylcholine, component of membranes
2.1	12600000	14860000	705	Glyma.02G142200	alpha/beta-Hydrolases superfamily protein	AT1G06800	Involve in early wound response and hydrlosis of phosphatidylcholine, component of membranes
2.1	12600000	14860000	705	Glyma.02G142300	RNI-like superfamily protein	AT3G54650	Essential protein for male fertility promotes double fertilization
2.1	12600000	14860000	705	Glyma.02G142400	indoleacetic acid-induced protein 16	AT3G04730	Repressors of early auxin response genes at low auxin concentrations, plant growth and develoment
2.1	12600000	14860000	705	Glyma.02G142500	indole-3-acetic acid 7	AT3G23050	N
2.1	12600000	14860000	705	Glyma.02G142600	AUX/IAA transcriptional regulator family protein	AT5G43700	N
2.1	12600000	14860000	705	Glyma.02G142700	plastid transcriptionally active 9	AT4G20010	N
2.1	12600000	14860000	705	Glyma.02G142800	basic helix-loop-helix (bHLH) DNA-binding superfamily protein	AT4G02590	Reproductive development through ovule fertilization
2.1	12600000	14860000	705	Glyma.02G142900	N	AT5G43680	N
2.1	12600000	14860000	705	Glyma.02G143000	Guanylate-binding family protein	AT2G38840	N
2.1	12600000	14860000	705	Glyma.02G143100	Protein of unknown function (DUF506)	AT3G22970	N
2.1	12600000	14860000	705	Glyma.02G143200	histone H2A 11	AT3G54560	Transcription regulation, DNA repair, DNA replication and chromosomal stability
2.1	12600000	14860000	705	Glyma.02G143300	N	AT1G03055	Strigolactones biosynthesis
2.1	12600000	14860000	705	Glyma.02G143400	N	AT3G63430	N
2.1	12600000	14860000	705	Glyma.02G143500	Ggamma-subunit 1	AT3G63420	Involved in the abscisic acid (ABA) and ethylene signaling pathways, lateral root formation through auxins transport
2.1	12600000	14860000	705	Glyma.02G143600	ammonium transporter 2	AT2G38290	Transport of ammonium in cell
2.1	12600000	14860000	705	Glyma.02G143700	S-adenosyl-L-methionine-dependent methyltransferases superfamily protein	AT3G63410	Tocopherols (vitamin E) and plastoquinone synthesis
2.1	12600000	14860000	705	Glyma.02G143800	calmodulin-like 11	AT3G22930	Potential calcium sensor
2.1	12600000	14860000	705	Glyma.02G143900	N	N	N
2.1	12600000	14860000	705	Glyma.02G144000	N	AT3G18310	N
2.1	12600000	14860000	705	Glyma.02G144100	Tetratricopeptide repeat (TPR)-like superfamily protein	AT3G63370	Single site RNA editing in chloroplasts
6.1	5960000	7525000	640	Glyma.06G077200	N	AT5G24890	N
6.1	5960000	7525000	640	Glyma.06G077300	cyclic nucleotide-gated channel 18	AT5G14870	Pollen tube growth
6.1	5960000	7525000	640	Glyma.06G077400	WRKY DNA-binding protein 11	AT4G31550	Resistnace to bacteria through jasmonic acid (JA)- signaling pathway
6.1	5960000	7525000	640	Glyma.06G077500	N	N	N
6.1	5960000	7525000	640	Glyma.06G077600	cyclic nucleotide-gated channel 14	AT2G24610	Probable cyclic nucleotide-gated ion channel
6.1	5960000	7525000	640	Glyma.06G077700	Cellulose-synthase-like C5	AT4G31590	Xyloglucan synthesis , a component of cell wall
6.1	5960000	7525000	640	Glyma.06G077800	UDP-N-acetylglucosamine (UAA) transporter family	AT4G31600	Lateral root and root hair development
6.1	5960000	7525000	640	Glyma.06G077900	oligouridylate binding protein 1B	AT1G17370	Nuclear maturation of plant pre-mRNAs
6.1	5960000	7525000	640	Glyma.06G078000	Protein kinase protein with adenine nucleotide alpha hydrolases-like domain	AT2G24370	N
6.1	5960000	7525000	640	Glyma.06G078100	protein kinase C-like zinc finger protein	AT4G31240	Probable thiol-disulfide oxidoreductase that may participate in various redox reactions
6.1	5960000	7525000	640	Glyma.06G078200	N	AT4G20325	N
6.1	5960000	7525000	640	Glyma.06G078300	N	AT2G21080	N
6.1	5960000	7525000	640	Glyma.06G078400	ChaC-like family protein	AT4G31290	Gutathione (GSH) homeostasis, a component of oxidative stress management
6.1	5960000	7525000	640	Glyma.06G078500	N-terminal nucleophile aminohydrolases (Ntn hydrolases) superfamily protein	AT4G31300	Proteolysis
6.1	5960000	7525000	640	Glyma.06G078600	AIG2-like (avirulence induced gene) family protein	AT2G24390	Gutathione (GSH) homeostasis, a component of oxidative stress management
6.1	5960000	7525000	640	Glyma.06G078700	Oleosin family protein	AT2G25890	N
6.1	5960000	7525000	640	Glyma.06G078800	N	N	N
6.1	5960000	7525000	640	Glyma.06G078900	N	N	N
6.1	5960000	7525000	640	Glyma.06G079000	chaperone protein dnaJ-related	AT2G24395	N
6.1	5960000	7525000	640	Glyma.06G079100	N	N	N
6.1	5960000	7525000	640	Glyma.06G079200	SAUR-like auxin-responsive protein family	AT4G31320	N
6.1	5960000	7525000	640	Glyma.06G079300	N	N	N
6.1	5960000	7525000	640	Glyma.06G079400	N	N	N
6.1	5960000	7525000	640	Glyma.06G079500	Protein of unknown function, DUF599	AT4G31330	N
6.1	5960000	7525000	640	Glyma.06G079600	non-ATPase subunit 9	AT1G29150	Proteolysis
6.1	5960000	7525000	640	Glyma.06G079700	N	N	N
6.1	5960000	7525000	640	Glyma.06G079800	basic leucine zipper 9	AT5G24800	Proteolysis
6.1	5960000	7525000	640	Glyma.06G079900	calmodulin like 42	AT4G20780	Regulation of trichome branching
6.1	5960000	7525000	640	Glyma.06G080000	N	N	N
6.1	5960000	7525000	640	Glyma.06G080100	myosin heavy chain-related	AT4G31340	N
6.1	5960000	7525000	640	Glyma.06G080200	NAC domain containing protein 38	AT2G24430	N
6.1	5960000	7525000	640	Glyma.06G080300	tRNA (guanine-N-7) methyltransferase	AT5G24840	N
6.1	5960000	7525000	640	Glyma.06G080400	mitochondrial editing factor 21	AT2G20540	N
6.1	5960000	7525000	640	Glyma.06G080500	Tetratricopeptide repeat (TPR)-like superfamily protein	AT3G15130	N
6.1	5960000	7525000	640	Glyma.06G080600	Protein kinase superfamily protein	AT4G32660	N
6.1	5960000	7525000	640	Glyma.06G080700	hemoglobin 3	AT4G32690	Invitro regeneration from roots
6.1	5960000	7525000	640	Glyma.06G080800	N	AT2G25735	N
6.1	5960000	7525000	640	Glyma.06G080900	Protein of unknown function (DUF630 and DUF632)	AT5G25590	N
6.1	5960000	7525000	640	Glyma.06G081000	bromo-adjacent homology (BAH) domain-containing protein	AT5G11470	RNA-binding protein that ensures the proper expression
6.1	5960000	7525000	640	Glyma.06G081100	BURP domain-containing protein	AT5G25610	Response to moisture stress, prevents chlorophyll degradation
6.1	5960000	7525000	640	Glyma.06G081200	N	N	N
6.1	5960000	7525000	640	Glyma.06G081300	Flavin-binding monooxygenase family protein	AT5G25620	Floral organs development through auxin biosynthesis
6.1	5960000	7525000	640	Glyma.06G081400	Ribosomal protein S5 family protein	AT1G64880	N
6.1	5960000	7525000	640	Glyma.06G081500	P-loop containing nucleoside triphosphate hydrolases superfamily protein	AT5G11480	N
6.1	5960000	7525000	640	Glyma.06G081600	adaptin family protein	AT5G11490	Transport of macromolecules
6.1	5960000	7525000	640	Glyma.06G081700	N	N	N
6.1	5960000	7525000	640	Glyma.06G081800	Protein kinase superfamily protein	AT4G34440	N
6.1	5960000	7525000	640	Glyma.06G081900	signal peptide peptidase	AT2G03120	Reproductive development through pollen development
6.1	5960000	7525000	640	Glyma.06G082000	Sulfite exporter TauE/SafE family protein	AT2G25737	N
6.1	5960000	7525000	640	Glyma.06G082100	N	AT5G11500	N
6.1	5960000	7525000	640	Glyma.06G082200	La protein 1	AT4G32720	RNA binding protein, protection against nucleases
6.1	5960000	7525000	640	Glyma.06G082300	Homeodomain-like protein	AT4G32730	Involve in cell division
6.1	5960000	7525000	640	Glyma.06G082400	aspartate aminotransferase 3	AT5G11520	Nitrogen metabolism
6.1	5960000	7525000	640	Glyma.06G082500	RNA polymerase I-associated factor PAF67	AT5G25754	N
6.1	5960000	7525000	640	Glyma.06G082600	N	AT4G32750	N
6.1	5960000	7525000	640	Glyma.06G082700	D-aminoacid aminotransferase-like PLP-dependent enzymes superfamily protein	AT5G57850	Folate biosynthesis
6.1	5960000	7525000	640	Glyma.06G082800	ENTH/VHS/GAT family protein	AT4G32760	N
6.1	5960000	7525000	640	Glyma.06G082900	peroxin4	AT5G25760	Peroxisome biogenesis, secretory organels
6.1	5960000	7525000	640	Glyma.06G083000	alpha/beta-Hydrolases superfamily protein	AT5G25770	N
6.1	5960000	7525000	640	Glyma.06G083100	alpha/beta-Hydrolases superfamily protein	AT5G25770	N
6.1	5960000	7525000	640	Glyma.06G083200	alpha/beta-Hydrolases superfamily protein	AT5G25770	N
6.1	5960000	7525000	640	Glyma.06G083300	sensitivity to red light reduced protein (SRR1)	AT5G59560	Involved in a circadian clock input pathway
6.1	5960000	7525000	640	Glyma.06G083400	Tesmin/TSO1-like CXC domain-containing protein	AT4G29000	Reproducticve development through development of both male and female reproductive tissues
6.1	5960000	7525000	640	Glyma.06G083500	embryonic flower 1 (EMF1)	AT5G11530	Delays flowering by interacting with AGAMOUS (AG), PISTILLATA (PI), and APETALA3 (AP3), as well as ABSCISIC ACID INSENSITIVE3 (ABI3), LONG VEGETATIVE PHASE1 (LOV1), and FLOWERING LOCUS C (FLC)
6.1	5960000	7525000	640	Glyma.06G083600	ARM repeat superfamily protein	AT5G11550	N
6.1	5960000	7525000	640	Glyma.06G083700	catalytics	AT5G11560	N
6.1	5960000	7525000	640	Glyma.06G083800	Nucleotide-diphospho-sugar transferases superfamily protein	AT1G27600	Maintenance of cell wall through hemicellulose synthesis
6.1	5960000	7525000	640	Glyma.06G083900	heat stable protein 1	AT3G17210	Defense against fungal pathogens
6.1	5960000	7525000	640	Glyma.06G084000	heat stable protein 1	AT3G17210	Defense against fungal pathogens
6.1	5960000	7525000	640	Glyma.06G084100	tocopherol cyclase, chloroplast / vitamin E deficient 1 (VTE1) / sucrose export defective 1 (SXD1)	AT4G32770	Oxidative stress management
6.1	5960000	7525000	640	Glyma.06G084200	Phosphorylase superfamily protein	AT4G28940	N
6.1	5960000	7525000	640	Glyma.06G084300	casein kinase I-like 3	AT4G28880	Hypocotyl elongation and flowering
6.1	5960000	7525000	640	Glyma.06G084400	Plant protein of unknown function (DUF828) with plant pleckstrin homology-like region	AT4G14740	N
6.1	5960000	7525000	640	Glyma.06G084500	Glyoxalase/Bleomycin resistance protein/Dioxygenase superfamily protein	AT1G67280	N
6.1	5960000	7525000	640	Glyma.06G084600	tonoplast intrinsic protein 4;1	AT2G25810	Aquaporins, facilitate the transport of water and small neutral solutes across cell membranes
6.1	5960000	7525000	640	Glyma.06G084700	Transducin/WD40 repeat-like superfamily protein	AT3G50390	N
6.1	5960000	7525000	640	Glyma.06G084800	RING/U-box superfamily protein	AT2G20030	N
6.1	5960000	7525000	640	Glyma.06G084900	chromatin-remodeling protein 11	AT3G06400	Required for the maintenance of the plant vegetative phase
6.1	5960000	7525000	640	Glyma.06G085000	carotenoid cleavage dioxygenase 1	AT3G63520	ABA biosynthesis
6.1	5960000	7525000	640	Glyma.06G085100	carotenoid cleavage dioxygenase 1	AT3G63520	ABA biosynthesis
6.1	5960000	7525000	640	Glyma.06G085200	Exostosin family protein	AT5G25820	N
6.1	5960000	7525000	640	Glyma.06G085300	Exostosin family protein	AT5G25820	N
6.1	5960000	7525000	640	Glyma.06G085400	Exostosin family protein	AT5G19670	N
6.1	5960000	7525000	640	Glyma.06G085500	Exostosin family protein	AT5G25820	N
6.1	5960000	7525000	640	Glyma.06G085600	N	AT5G11600	N
6.1	5960000	7525000	640	Glyma.06G085700	Integrase-type DNA-binding superfamily protein	AT5G11590	Regulation of gene expression
6.1	5960000	7525000	640	Glyma.06G085800	carotenoid cleavage dioxygenase 8	AT4G32810	Strigolactones biosynthesis
6.1	5960000	7525000	640	Glyma.06G085900	YebC-related	AT2G25830	N
6.1	5960000	7525000	640	Glyma.06G086000	Protein of unknown function (DUF810)	AT2G25800	N
6.1	5960000	7525000	640	Glyma.06G086100	SWIM zinc finger family protein / mitogen-activated protein kinase kinase kinase (MAPKKK)-related	AT5G11620	N
6.1	5960000	7525000	640	Glyma.06G086200	Peptidyl-tRNA hydrolase II (PTH2) family protein	AT4G32900	N
6.1	5960000	7525000	640	Glyma.06G086300	N	AT5G11630	Defense against bacteria
6.1	5960000	7525000	640	Glyma.06G086400	GATA transcription factor 12	AT5G25830	Xylem formation
6.1	5960000	7525000	640	Glyma.06G086500	N	N	N
6.1	5960000	7525000	640	Glyma.06G086600	homeobox gene 8	AT4G32880	Vascular development
6.1	5960000	7525000	640	Glyma.06G086700	N	AT1G15780	Transcription
6.1	5960000	7525000	640	Glyma.06G086800	Leucine-rich receptor-like protein kinase family protein	AT2G25790	N
6.1	5960000	7525000	640	Glyma.06G086900	Protein of unknown function (DUF1677)	AT2G25780	N
6.1	5960000	7525000	640	Glyma.06G087000	Protein of unknown function (DUF1677)	AT5G25840	N
6.1	5960000	7525000	640	Glyma.06G087100	alpha/beta-Hydrolases superfamily protein	AT5G11650	N
6.1	5960000	7525000	640	Glyma.06G087200	Polyketide cyclase/dehydrase and lipid transport superfamily protein	AT4G32870	N
6.1	5960000	7525000	640	Glyma.06G087300	Polyketide cyclase/dehydrase and lipid transport superfamily protein	AT4G32870	N
6.1	5960000	7525000	640	Glyma.06G087400	N	AT4G32860	N
6.1	5960000	7525000	640	Glyma.06G087500	Protein kinase family protein	AT2G25760	N
6.1	5960000	7525000	640	Glyma.06G087600	N	N	N
6.1	5960000	7525000	640	Glyma.06G087700	N	AT1G15215	N
6.1	5960000	7525000	640	Glyma.06G087800	NADP-malic enzyme 3	AT5G25880	N
6.1	5960000	7525000	640	Glyma.06G087900	ATP-dependent protease La (LON) domain protein	AT2G25740	N
6.1	5960000	7525000	640	Glyma.06G088000	Nucleotidylyl transferase superfamily protein	AT2G25840	N
6.1	5960000	7525000	640	Glyma.06G088100	HPT phosphotransmitter 4	AT3G16360	Cytokinin signal transduction
6.1	5960000	7525000	640	Glyma.06G088200	amino acid permease 1	AT1G58360	Amino acid uptake from the apoplastic cavity into the embryo cells for storage protein accumulation
6.1	5960000	7525000	640	Glyma.06G088300	amino acid permease 8	AT1G10010	Amino acid uptake from the apoplastic cavity into the embryo cells for storage protein accumulation
6.1	5960000	7525000	640	Glyma.06G088400	Protein kinase family protein with leucine-rich repeat domain	AT5G25930	N
6.1	5960000	7525000	640	Glyma.06G088500	nuclear poly(a) polymerase	AT4G32850	mRNA stability
6.1	5960000	7525000	640	Glyma.06G088600	phosphofructokinase 3	AT4G26270	Involve in glycolysis
6.1	5960000	7525000	640	Glyma.06G088700	ataurora1	AT4G32830	Involve in cell division
6.1	5960000	7525000	640	Glyma.06G088800	ataurora1	AT4G32830	Involve in cell division
6.1	5960000	7525000	640	Glyma.06G088900	Tetratricopeptide repeat (TPR)-like superfamily protein	AT4G32820	N
6.1	5960000	7525000	640	Glyma.06G089000	N	AT5G11700	N
6.1	5960000	7525000	640	Glyma.06G089100	alpha/beta-Hydrolases superfamily protein	AT1G10040	N
6.1	5960000	7525000	640	Glyma.06G089200	N	AT4G37810	Controls stomatal patterning
6.1	5960000	7525000	640	Glyma.06G089300	N	AT2G22795	N
6.1	5960000	7525000	640	Glyma.06G089400	homolog of yeast ergosterol28	AT1G10030	N
6.1	5960000	7525000	640	Glyma.06G089500	N	N	N
6.1	5960000	7525000	640	Glyma.06G089600	Protein of unknown function (DUF1005)	AT1G10020	N
6.1	5960000	7525000	640	Glyma.06G089700	plastid-specific 50S ribosomal protein 6	AT5G17870	N
6.1	5960000	7525000	640	Glyma.06G089800	Inositol 1,3,4-trisphosphate 5/6-kinase family protein	AT4G08170	N
6.1	5960000	7525000	640	Glyma.06G089900	Adaptor protein complex AP-1, gamma subunit	AT1G60070	N
6.1	5960000	7525000	640	Glyma.06G090000	phosphate 2	AT2G33770	Proteolysis
6.1	5960000	7525000	640	Glyma.06G090100	RNA-binding KH domain-containing protein	AT5G64390	Floral organ identity, interacts with AGUAMOSA
6.1	5960000	7525000	640	Glyma.06G090200	amino acid permease 6	AT5G49630	Amino acid uptake
6.1	5960000	7525000	640	Glyma.06G090300	Putative serine esterase family protein	AT1G58350	N
6.1	5960000	7525000	640	Glyma.06G090400	xylulose kinase-2	AT5G49650	Phosphorylation
6.1	5960000	7525000	640	Glyma.06G090500	tubulin alpha-2 chain	AT1G50010	Tubulin, major constituent of microtubules involve in cell division
6.1	5960000	7525000	640	Glyma.06G090600	N	N	N
6.1	5960000	7525000	640	Glyma.06G090700	Leucine-rich repeat transmembrane protein kinase family protein	AT5G49660	Lateral root initiation and development
6.1	5960000	7525000	640	Glyma.06G090800	Leucine-rich receptor-like protein kinase family protein	AT1G09970	Delays seed germination in tolerance to oxidative stress and in maintaining seed longevity
6.1	5960000	7525000	640	Glyma.06G090900	transcription factor-related	AT1G58330	Abscisic acid (ABA) sensitivity
6.1	5960000	7525000	640	Glyma.06G091000	sucrose transporter 4	AT1G09960	Transport of sucrose into the cell
6.1	5960000	7525000	640	Glyma.06G091100	MATE efflux family protein	AT1G58340	Response to senescence and stress
6.1	5960000	7525000	640	Glyma.06G091200	Nucleotide-diphospho-sugar transferases superfamily protein	AT1G27600	Maintenance of cell wall through hemicellulose synthesis
6.1	5960000	7525000	640	Glyma.06G091300	N	AT1G27595	N
6.1	5960000	7525000	640	Glyma.06G091400	N	AT1G27530	N
6.1	5960000	7525000	640	Glyma.06G091500	phosphoenolpyruvate carboxykinase 2	AT5G65690	N
6.1	5960000	7525000	640	Glyma.06G091600	Glutamyl-tRNA reductase family protein	AT1G58290	Chlorophyll biosynthesis
6.1	5960000	7525000	640	Glyma.06G091700	indoleacetic acid-induced protein 8	AT2G22670	Repressors of early auxin response genes at low auxin concentrations, plant growth and develoment
6.1	5960000	7525000	640	Glyma.06G091800	N	N	N
6.1	5960000	7525000	640	Glyma.06G091900	hydroxyproline-rich glycoprotein family protein	AT5G65660	N
6.1	5960000	7525000	640	Glyma.06G092000	beta HLH protein 93	AT5G65640	Differentiation of stomatal guard cells
6.1	5960000	7525000	640	Glyma.06G092100	Phosphoglycerate mutase family protein	AT5G64460	Carbohydrates metabolism
6.1	5960000	7525000	640	Glyma.06G092200	oxidoreductase, zinc-binding dehydrogenase family protein	AT3G28670	N
6.1	5960000	7525000	640	Glyma.06G092300	CBL-interacting protein kinase 8	AT4G24400	Cell signalling through interaction with CBL protein
6.1	5960000	7525000	640	Glyma.06G092400	N	N	N
6.1	5960000	7525000	640	Glyma.06G092500	N	N	N
6.1	5960000	7525000	640	Glyma.06G092600	Pentatricopeptide repeat (PPR-like) superfamily protein	AT1G09900	N
6.1	5960000	7525000	640	Glyma.06G092700	TRAF-type zinc finger-related	AT1G09920	N
6.1	5960000	7525000	640	Glyma.06G092800	Rhamnogalacturonate lyase family protein	AT1G09910	N
6.1	5960000	7525000	640	Glyma.06G092900	Rhamnogalacturonate lyase family protein	AT1G09890	N
6.1	5960000	7525000	640	Glyma.06G093000	Pentatricopeptide repeat (PPR) superfamily protein	AT5G18475	N
6.1	5960000	7525000	640	Glyma.06G093100	phosphoglucose isomerase 1	AT4G24620	Synthesis of starch in leaves
6.1	5960000	7525000	640	Glyma.06G093200	N	N	N
6.1	5960000	7525000	640	Glyma.06G093300	Tudor/PWWP/MBT superfamily protein	AT3G05430	N
6.1	5960000	7525000	640	Glyma.06G093400	Predicted AT-hook DNA-binding family protein	AT5G49700	N
6.1	5960000	7525000	640	Glyma.06G093500	ubiquitin-specific protease 16	AT4G24560	Cadmium tolerance
6.1	5960000	7525000	640	Glyma.06G093600	Eukaryotic aspartyl protease family protein	AT1G09750	N
6.1	5960000	7525000	640	Glyma.06G093700	N	AT1G58120	N
6.1	5960000	7525000	640	Glyma.06G093800	conserved peptide upstream open reading frame 45	AT1G58122	N
6.1	5960000	7525000	640	Glyma.06G093900	dicarboxylate carrier 2	AT4G24570	Protecting plant cells against oxidative stress damage
6.1	5960000	7525000	640	Glyma.06G094000	Rho GTPase activation protein (RhoGAP) with PH domain	AT4G24580	Pollen tube growth
6.1	5960000	7525000	640	Glyma.06G094100	N	AT5G49710	N
6.1	5960000	7525000	640	Glyma.06G094200	N	N	N
6.1	5960000	7525000	640	Glyma.06G094300	phosphoglucose isomerase 1	AT4G24620	Synthesis of starch in leaves
6.1	5960000	7525000	640	Glyma.06G094400	G-box regulating factor 6	AT5G10450	Negative regulator of freezing tolerance
6.1	5960000	7525000	640	Glyma.06G094500	Nitrogen regulatory PII-like, alpha/beta	AT2G33740	Metal homeostasis
6.1	5960000	7525000	640	Glyma.06G094600	CYCLIN D4;1	AT5G65420	Radical growth
6.1	5960000	7525000	640	Glyma.06G094700	sequence-specific DNA binding transcription factors;transcription regulators	AT5G64340	Stem elongation
6.1	5960000	7525000	640	Glyma.06G094800	conserved peptide upstream open reading frame 37	AT5G50011	N
6.1	5960000	7525000	640	Glyma.06G094900	transducin family protein / WD-40 repeat family protein	AT5G10940	Abscisic acid (ABA) negative regulator in response to salt and osmotic stresses
6.1	5960000	7525000	640	Glyma.06G095000	Protein kinase superfamily protein	AT1G28390	N
6.1	5960000	7525000	640	Glyma.06G095100	N	AT2G29880	N
6.1	5960000	7525000	640	Glyma.06G095200	homeobox protein 22	AT4G24660	N
6.2	8355000	10020000	600	Glyma.06G104800	Haloacid dehalogenase-like hydrolase (HAD) superfamily protein	AT5G65140	Abiotic stress tolerance through trehalose accumulation
6.2	8355000	10020000	600	Glyma.06G104900	Late embryogenesis abundant (LEA) hydroxyproline-rich glycoprotein family	AT2G27080	Resistance against the bacteria
6.2	8355000	10020000	600	Glyma.06G105000	related to AP2 4	AT1G78080	Regulation of gene expression involved in stress signal transduction
6.2	8355000	10020000	600	Glyma.06G105100	Protein of unknown function (DUF833)	AT4G38260	N
6.2	8355000	10020000	600	Glyma.06G105200	Transducin/WD40 repeat-like superfamily protein	AT1G78070	N
6.2	8355000	10020000	600	Glyma.06G105300	Glycosyl hydrolase family protein	AT1G78060	N
6.2	8355000	10020000	600	Glyma.06G105400	N	N	N
6.2	8355000	10020000	600	Glyma.06G105500	Sec14p-like phosphatidylinositol transfer family protein	AT4G08690	N
6.2	8355000	10020000	600	Glyma.06G105600	Phosphoglycerate mutase family protein	AT1G22170	N
6.2	8355000	10020000	600	Glyma.06G105700	Pollen Ole e 1 allergen and extensin family protein	AT4G08685	N
6.2	8355000	10020000	600	Glyma.06G105800	Protein of unknown function (DUF581)	AT1G78020	Facilitate the interaction of SnRK1 complex with effector proteins
6.2	8355000	10020000	600	Glyma.06G105900	acetyl-CoA carboxylase 1	AT1G36160	Embryo and plant development
6.2	8355000	10020000	600	Glyma.06G106000	tRNA modification GTPase, putative	AT1G78010	N
6.2	8355000	10020000	600	Glyma.06G106100	sulfate transporter 1;3	AT1G22150	Regulation of sulfate assimilation
6.2	8355000	10020000	600	Glyma.06G106200	slufate transporter 2;1	AT5G10180	Regulation of sulfate assimilation
6.2	8355000	10020000	600	Glyma.06G106300	N	N	N
6.2	8355000	10020000	600	Glyma.06G106400	N	N	N
6.2	8355000	10020000	600	Glyma.06G106500	ASYMMETRIC LEAVES 2-like 1	AT5G66870	Leaves formation
6.2	8355000	10020000	600	Glyma.06G106600	N	N	N
6.2	8355000	10020000	600	Glyma.06G106700	Heavy metal transport/detoxification superfamily protein	AT4G08570	Heavy-metal-binding protein
6.2	8355000	10020000	600	Glyma.06G106800	Galactose oxidase/kelch repeat superfamily protein	AT1G22040	N
6.2	8355000	10020000	600	Glyma.06G106900	N	AT1G22060	N
6.2	8355000	10020000	600	Glyma.06G107000	N	N	N
6.2	8355000	10020000	600	Glyma.06G107100	S-adenosyl-L-methionine-dependent methyltransferases superfamily protein	AT1G36310	N
6.2	8355000	10020000	600	Glyma.06G107200	electron carriers;protein disulfide oxidoreductases	AT4G08550	N
6.2	8355000	10020000	600	Glyma.06G107300	TGA1A-related gene 3	AT1G22070	Resistnace against cauliflower mosaic virus
6.2	8355000	10020000	600	Glyma.06G107400	Chaperone DnaJ-domain superfamily protein	AT1G77930	N
6.2	8355000	10020000	600	Glyma.06G107500	4-phospho-panto-thenoylcysteine synthetase	AT1G12350	Biosynthesis of coenzyme A from vitamin B5
6.2	8355000	10020000	600	Glyma.06G107600	Rhomboid-related intramembrane serine protease family protein	AT1G77860	Proteolysis
6.2	8355000	10020000	600	Glyma.06G107700	N	AT1G22030	N
6.2	8355000	10020000	600	Glyma.06G107800	serine hydroxymethyltransferase 7	AT1G36370	Catalyzes the interconversion of serine and glycine
6.2	8355000	10020000	600	Glyma.06G107900	N	N	N
6.2	8355000	10020000	600	Glyma.06G108000	Co-chaperone GrpE family protein	AT1G36390	N
6.2	8355000	10020000	600	Glyma.06G108100	Galactosyltransferase family protein	AT1G77810	N
6.2	8355000	10020000	600	Glyma.06G108200	Vacuolar sorting protein 9 (VPS9) domain	AT3G19770	Involve in embryogenesis, and organ development
6.2	8355000	10020000	600	Glyma.06G108300	hAT dimerisation domain-containing protein / transposase-related	AT5G33406	N
6.2	8355000	10020000	600	Glyma.06G108400	N	AT1G36940	N
6.2	8355000	10020000	600	Glyma.06G108500	PHD finger family protein	AT1G77800	N
6.2	8355000	10020000	600	Glyma.06G108600	N	AT1G36980	N
6.2	8355000	10020000	600	Glyma.06G108700	Glycosyl hydrolase superfamily protein	AT1G77780	N
6.2	8355000	10020000	600	Glyma.06G108800	N	AT1G36990	N
6.2	8355000	10020000	600	Glyma.06G108900	MAPK/ERK kinase kinase 1	AT4G08500	Cold and salinity stress-mediated MAP kinase signaling
6.2	8355000	10020000	600	Glyma.06G109000	Protein of unknown function (DUF1644)	AT4G08460	N
6.2	8355000	10020000	600	Glyma.06G109100	N	N	N
6.2	8355000	10020000	600	Glyma.06G109200	nitrate reductase 1	AT1G77760	Nitrate reductase is a key enzyme involved in the first step of nitrate assimilation in plants, fungi and bacteria
6.2	8355000	10020000	600	Glyma.06G109300	Ribosomal protein S13/S18 family	AT5G14320	N
6.2	8355000	10020000	600	Glyma.06G109400	phosphatidylinositol-4-phosphate 5-kinase 1	AT1G21980	N
6.2	8355000	10020000	600	Glyma.06G109500	OSBP(oxysterol binding protein)-related protein 1C	AT4G08180	Transport of sterols
6.2	8355000	10020000	600	Glyma.06G109600	holocarboxylase synthase 1	AT2G25710	Plant viability and ovule development
6.2	8355000	10020000	600	Glyma.06G109700	SET domain group 37	AT2G17900	Histone methyltransferase
6.2	8355000	10020000	600	Glyma.06G109800	putative protein kinase 1	AT1G77720	Auxins signaling in the formation of secondary roots
6.2	8355000	10020000	600	Glyma.06G109900	C2H2-like zinc finger protein	AT1G75710	N
6.2	8355000	10020000	600	Glyma.06G110000	Pentatricopeptide repeat (PPR-like) superfamily protein	AT4G08210	N
6.2	8355000	10020000	600	Glyma.06G110100	N	AT1G77710	N
6.2	8355000	10020000	600	Glyma.06G110200	like AUX1 3	AT1G77690	Root growth through auxins transport to root apix
6.2	8355000	10020000	600	Glyma.06G110300	TTF-type zinc finger protein with HAT dimerisation domain	AT1G19260	N
6.2	8355000	10020000	600	Glyma.06G110400	cold shock domain protein 1	AT4G36020	Cold resistance, prevents seed germination under dehydration or salt stress conditions
6.2	8355000	10020000	600	Glyma.06G110500	camphor resistance CrcB family protein	AT2G41705	N
6.2	8355000	10020000	600	Glyma.06G110600	flavonol synthase 1	AT5G08640	N
6.2	8355000	10020000	600	Glyma.06G110700	S-locus lectin protein kinase family protein	AT5G35370	N
6.2	8355000	10020000	600	Glyma.06G110800	GRAS family transcription factor	AT4G08250	Plant development
6.2	8355000	10020000	600	Glyma.06G110900	Pyridoxal phosphate (PLP)-dependent transferases superfamily protein	AT1G77670	N
6.2	8355000	10020000	600	Glyma.06G111000	Pyridoxal phosphate (PLP)-dependent transferases superfamily protein	AT1G77670	N
6.2	8355000	10020000	600	Glyma.06G111100	Histone H3 K4-specific methyltransferase SET7/9 family protein	AT1G21920	N
6.2	8355000	10020000	600	Glyma.06G111200	YbaK/aminoacyl-tRNA synthetase-associated domain	AT1G44835	N
6.2	8355000	10020000	600	Glyma.06G111300	Integrase-type DNA-binding superfamily protein	AT1G21910	Plant development and tolerance to abiotic stresses
6.2	8355000	10020000	600	Glyma.06G111400	emp24/gp25L/p24 family/GOLD family protein	AT1G09580	Involved in vesicular protein trafficking in scretory pathway
6.2	8355000	10020000	600	Glyma.06G111500	Thioredoxin superfamily protein	AT4G08280	N
6.2	8355000	10020000	600	Glyma.06G111600	nodulin MtN21 /EamA-like transporter family protein	AT4G08290	N
6.2	8355000	10020000	600	Glyma.06G111700	nodulin MtN21 /EamA-like transporter family protein	AT4G08290	N
6.2	8355000	10020000	600	Glyma.06G111800	nodulin MtN21 /EamA-like transporter family protein	AT4G08290	N
6.2	8355000	10020000	600	Glyma.06G111900	nodulin MtN21 /EamA-like transporter family protein	AT4G08290	N
6.2	8355000	10020000	600	Glyma.06G112000	nodulin MtN21 /EamA-like transporter family protein	AT4G08290	N
6.2	8355000	10020000	600	Glyma.06G112100	nodulin MtN21 /EamA-like transporter family protein	AT4G08290	N
6.2	8355000	10020000	600	Glyma.06G112200	nodulin MtN21 /EamA-like transporter family protein	AT4G08300	N
6.2	8355000	10020000	600	Glyma.06G112300	N	AT4G08310	N
6.2	8355000	10020000	600	Glyma.06G112400	basal transcription factor complex subunit-related	AT1G18340	DNA repair
6.2	8355000	10020000	600	Glyma.06G112500	lysm domain GPI-anchored protein 1 precursor	AT1G21880	Resistance to bacterial pathogen
6.2	8355000	10020000	600	Glyma.06G112600	P-loop containing nucleoside triphosphate hydrolases superfamily protein	AT1G77620	N
6.2	8355000	10020000	600	Glyma.06G112700	Adenine nucleotide alpha hydrolases-like superfamily protein	AT1G44760	N
6.2	8355000	10020000	600	Glyma.06G112800	EamA-like transporter family protein	AT1G77610	Nucleotide sugar transporter that specifically transports UDP-galactose
6.2	8355000	10020000	600	Glyma.06G112900	long chain acyl-CoA synthetase 9	AT1G77590	Synthesis of cellular lipids, and degradation via beta-oxidation
6.2	8355000	10020000	600	Glyma.06G113000	N	AT1G21830	N
6.2	8355000	10020000	600	Glyma.06G113100	N	AT4G08330	N
6.2	8355000	10020000	600	Glyma.06G113200	Chlorophyll A-B binding family protein	AT1G44575	Protection against photo-oxidative damage
6.2	8355000	10020000	600	Glyma.06G113300	Plant protein of unknown function (DUF869)	AT1G77580	N
6.2	8355000	10020000	600	Glyma.06G113400	TRAM, LAG1 and CLN8 (TLC) lipid-sensing domain containing protein	AT1G21790	N
6.2	8355000	10020000	600	Glyma.06G113500	Pheophorbide a oxygenase family protein with Rieske [2Fe-2S] domain	AT1G44446	Synthesis of chlorophyll b
6.2	8355000	10020000	600	Glyma.06G113600	proteasome beta subunit C1	AT1G21720	Proteolytic activity
6.2	8355000	10020000	600	Glyma.06G113700	Ribosomal protein S3Ae	AT4G34670	N
6.2	8355000	10020000	600	Glyma.06G113800	N	AT1G21722	N
6.2	8355000	10020000	600	Glyma.06G113900	RING/U-box superfamily protein	AT3G19910	N
6.2	8355000	10020000	600	Glyma.06G114000	NAC (No Apical Meristem) domain transcriptional regulator superfamily protein	AT1G01720	N
6.2	8355000	10020000	600	Glyma.06G114100	replication factor C subunit 3	AT1G77470	Negative control of pathogenesis-related gene expression and systemic acquired resistance (SAR)
6.2	8355000	10020000	600	Glyma.06G114200	Eukaryotic aspartyl protease family protein	AT1G44130	N
6.2	8355000	10020000	600	Glyma.06G114300	aldehyde dehydrogenase 3H1	AT1G44170	Oxidative stress tolerance by detoxifying reactive aldehydes derived from lipid peroxidation
6.2	8355000	10020000	600	Glyma.06G114400	thylakoidal ascorbate peroxidase	AT1G77490	Removal of hydrogen peroxide
6.2	8355000	10020000	600	Glyma.06G114500	N	N	N
6.2	8355000	10020000	600	Glyma.06G114600	Protein of unknown function (DUF630 and DUF632)	AT1G77500	N
6.2	8355000	10020000	600	Glyma.06G114700	PDI-like 1-1	AT1G21750	Programmed cell death
6.2	8355000	10020000	600	Glyma.06G114800	PDI-like 1-2	AT1G77510	N
6.2	8355000	10020000	600	Glyma.06G114900	response regulator 9	AT3G57040	Negative regulators of the cytokinin signaling
6.2	8355000	10020000	600	Glyma.06G115000	Aldolase superfamily protein	AT1G69740	Catalyzes an early step in the biosynthesis of tetrapyrroles
6.2	8355000	10020000	600	Glyma.06G115100	IAA-leucine resistant (ILR)-like gene 6	AT1G44350	Hydrolyzes IAA conjugates
6.2	8355000	10020000	600	Glyma.06G115200	F-box protein 7	AT1G21760	Rsesistance to temperature stress
6.2	8355000	10020000	600	Glyma.06G115300	BTB/POZ domain-containing protein	AT1G21780	Proteolysis
6.2	8355000	10020000	600	Glyma.06G115400	beta-galactosidase 16	AT1G77410	N
6.2	8355000	10020000	600	Glyma.06G115500	8-oxoguanine-DNA glycosylase 1	AT1G21710	Repair of DNA damaged
6.2	8355000	10020000	600	Glyma.06G115600	SWITCH/sucrose nonfermenting 3C	AT1G21700	Gene expression
6.2	8355000	10020000	600	Glyma.06G115700	N	AT5G14710	N
6.2	8355000	10020000	600	Glyma.06G115800	NRAMP metal ion transporter 6	AT1G15960	Intracellular cadmium (Cd) transporte
6.2	8355000	10020000	600	Glyma.06G115900	N	AT1G77400	N
6.2	8355000	10020000	600	Glyma.06G116000	ATPase family associated with various cellular activities (AAA)	AT1G21690	Involves in DNA replication and thus regulate cell proliferation
6.2	8355000	10020000	600	Glyma.06G116100	Cyclin A1;1	AT1G44110	N
6.2	8355000	10020000	600	Glyma.06G116200	DPP6 N-terminal domain-like protein	AT1G21680	N
6.2	8355000	10020000	600	Glyma.06G116300	plastidic type i signal peptidase 1	AT3G24590	Biogenesis of plastid internal membranes
6.2	8355000	10020000	600	Glyma.06G116400	amino acid permease 3	AT1G77380	N
6.2	8355000	10020000	600	Glyma.06G116500	Chaperone DnaJ-domain superfamily protein	AT1G21660	N
6.2	8355000	10020000	600	Glyma.06G116600	Tetratricopeptide repeat (TPR)-like superfamily protein	AT1G77360	N
6.2	8355000	10020000	600	Glyma.06G116700	N	AT1G77350	N
6.2	8355000	10020000	600	Glyma.06G116800	Preprotein translocase SecA family protein	AT1G21650	Transport of protein across membrane
6.2	8355000	10020000	600	Glyma.06G116900	Preprotein translocase SecA family protein	AT1G21650	Transport of protein across membrane
6.2	8355000	10020000	600	Glyma.06G117000	N	N	N
6.2	8355000	10020000	600	Glyma.06G117100	N	N	N
6.2	8355000	10020000	600	Glyma.06G117200	2-oxoglutarate (2OG) and Fe(II)-dependent oxygenase superfamily protein	AT1G77330	Ethylene biosynthesis
6.2	8355000	10020000	600	Glyma.06G117300	NAD kinase 2	AT1G21640	Chlorophyll synthesis and chloroplast protection against oxidative damage
6.2	8355000	10020000	600	Glyma.06G117400	wound-responsive family protein	AT1G21610	N
6.2	8355000	10020000	600	Glyma.06G117500	plastid transcriptionally active 6	AT1G21600	Promotes leaf greening
6.2	8355000	10020000	600	Glyma.06G117600	K-box region and MADS-box transcription factor family protein	AT5G20240	Flower development, interacts with APETALA3 and SEPALLATA3
6.2	8355000	10020000	600	Glyma.06G117700	histone methyltransferases(H3-K4 specific);histone methyltransferases(H3-K36 specific)	AT1G77300	Prevent early flowering, flowering transition in response to vernalization, promotes apical dominance
6.2	8355000	10020000	600	Glyma.06G117800	Glutathione S-transferase family protein	AT1G77290	N
6.2	8355000	10020000	600	Glyma.06G117900	Protein kinase protein with adenine nucleotide alpha hydrolases-like domain	AT1G77280	N
6.2	8355000	10020000	600	Glyma.06G118000	subunit NDH-M of NAD(P)H:plastoquinone dehydrogenase complex	AT4G37925	Electron transport during photosynthesis
6.2	8355000	10020000	600	Glyma.06G118100	UDP-sugar pyrophosphorylase	AT5G52560	Pollen development
6.2	8355000	10020000	600	Glyma.06G118200	BTB/POZ domain-containing protein	AT4G08455	Proteasomal degradation of proteins
6.2	8355000	10020000	600	Glyma.06G118300	RING/FYVE/PHD-type zinc finger family protein	AT1G77250	N
6.2	8355000	10020000	600	Glyma.06G118400	RING/U-box superfamily protein	AT4G15975	Involve in pant defense signaling pathway
6.2	8355000	10020000	600	Glyma.06G118500	Chalcone and stilbene synthase family protein	AT5G13930	The primary product of this enzyme is 4,2',4',6'-tetrahydroxychalcone (also termed naringenin-chalcone or chalcone) which can under specific conditions spontaneously isomerize into naringenin
6.2	8355000	10020000	600	Glyma.06G118600	Chalcone and stilbene synthase family protein	AT5G13930	The primary product of this enzyme is 4,2',4',6'-tetrahydroxychalcone (also termed naringenin-chalcone or chalcone) which can under specific conditions spontaneously isomerize into naringenin
6.2	8355000	10020000	600	Glyma.06G118700	N	N	N
6.2	8355000	10020000	600	Glyma.06G118800	spermidine hydroxycinnamoyl transferase	AT2G19070	Biosynthesis of spermidine for plant growth and development
6.2	8355000	10020000	600	Glyma.06G118900	N	N	N
6.2	8355000	10020000	600	Glyma.06G119000	N	AT1G21510	N
6.2	8355000	10020000	600	Glyma.06G119100	gibberellin 20 oxidase 2	AT5G51810	Promotion of the floral transition, fertility and silique elongation
6.2	8355000	10020000	600	Glyma.06G119200	wall-associated kinase 2	AT1G21270	Control of cell expansion, morphogenesis and development
6.2	8355000	10020000	600	Glyma.06G119300	wall associated kinase 3	AT1G21240	Control of cell expansion, morphogenesis and development through bnding with pectin
6.2	8355000	10020000	600	Glyma.06G119400	S-adenosyl-L-methionine-dependent methyltransferases superfamily protein	AT5G64030	N
6.2	8355000	10020000	600	Glyma.06G119500	N	AT1G44000	Chlorophyll a degradation in PSI and PSII
6.2	8355000	10020000	600	Glyma.06G119600	N	N	N
6.2	8355000	10020000	600	Glyma.06G119700	Target of Myb protein 1	AT1G21380	N
6.2	8355000	10020000	600	Glyma.06G119800	N	AT1G76980	N
6.2	8355000	10020000	600	Glyma.06G119900	Pentatricopeptide repeat (PPR) superfamily protein	AT1G77010	N
6.2	8355000	10020000	600	Glyma.06G120000	N	N	N
6.2	8355000	10020000	600	Glyma.06G120100	Tetratricopeptide repeat (TPR)-like superfamily protein	AT1G43980	N
6.2	8355000	10020000	600	Glyma.06G120200	SWITCH/sucrose nonfermenting 3A	AT2G47620	N
6.2	8355000	10020000	600	Glyma.06G120300	Thiamin diphosphate-binding fold (THDP-binding) superfamily protein	AT5G09300	Krebs cycle
6.2	8355000	10020000	600	Glyma.06G120400	Protein kinase superfamily protein	AT5G56790	N
6.2	8355000	10020000	600	Glyma.06G120500	ACT domain repeat 3	AT1G76990	N
6.2	8355000	10020000	600	Glyma.06G120600	F-box/RNI-like superfamily protein	AT1G21410	Tolerance to osmotic stress by promoting cell division, especially in meristems, lateral root develoment
6.2	8355000	10020000	600	Glyma.06G120700	Flavin-binding monooxygenase family protein	AT1G21430	Auxins biosynthesis
6.2	8355000	10020000	600	Glyma.06G120800	N	AT1G31130	N
6.2	8355000	10020000	600	Glyma.06G120900	S-adenosyl-L-methionine-dependent methyltransferases superfamily protein	AT5G66180	N
6.2	8355000	10020000	600	Glyma.06G121000	N	AT1G31130	N
6.2	8355000	10020000	600	Glyma.06G121100	plantacyanin	AT2G02850	Pollen tube growth
6.2	8355000	10020000	600	Glyma.06G121200	myb domain protein 52	AT1G17950	Provides sensitivity to abscisic acid (ABA) and salt, but tolerance to drought
6.2	8355000	10020000	600	Glyma.06G121300	SCARECROW-like 1	AT1G21450	Plant development
6.2	8355000	10020000	600	Glyma.06G121400	Thioredoxin superfamily protein	AT4G03520	Participate in various redox reactions
6.2	8355000	10020000	600	Glyma.06G121500	SEUSS transcriptional co-regulator	AT1G43850	Ovule development, intracts with APETALA2 and AGAMOUS
6.2	8355000	10020000	600	Glyma.06G121600	N	AT4G33467	N
6.2	8355000	10020000	600	Glyma.06G121700	N	N	N
6.2	8355000	10020000	600	Glyma.06G121800	N	N	N
6.2	8355000	10020000	600	Glyma.06G121900	N	N	N
6.2	8355000	10020000	600	Glyma.06G122000	N	N	N
6.2	8355000	10020000	600	Glyma.06G122100	N	N	N
6.2	8355000	10020000	600	Glyma.06G122200	Nodulin MtN3 family protein	AT1G21460	Sugar transport across the plasma membrane
6.2	8355000	10020000	600	Glyma.06G122300	Pentatricopeptide repeat (PPR-like) superfamily protein	AT3G21470	N
6.2	8355000	10020000	600	Glyma.06G122400	Mog1/PsbP/DUF1795-like photosystem II reaction center PsbP family protein	AT1G77090	N
6.2	8355000	10020000	600	Glyma.06G122500	global transcription factor group A2	AT4G08350	N
6.2	8355000	10020000	600	Glyma.06G122600	alcohol dehydrogenase 1	AT1G77120	Alcohol dehydrogenase required for survival and acclimation in hypoxic conditions, especially in roots
6.2	8355000	10020000	600	Glyma.06G122700	TRICHOME BIREFRINGENCE-LIKE 7	AT1G48880	Cell wall maintenance by binding to pectin
6.2	8355000	10020000	600	Glyma.06G122800	serine carboxypeptidase-like 42	AT5G42240	N
6.2	8355000	10020000	600	Glyma.06G122900	Uncharacterised protein family UPF0090	AT1G77122	N
7.1	1540000	3615000	1153	Glyma.07G019500	HD-ZIP IV family of homeobox-leucine zipper protein with lipid-binding START domain	AT1G79840	Supresses root hair development
7.1	1540000	3615000	1153	Glyma.07G019600	Nucleotide-diphospho-sugar transferases superfamily protein	AT4G36890	Maintenance of well wall through synthesis of xylan
7.1	1540000	3615000	1153	Glyma.07G019700	photosystem I subunit H2	AT1G52230	N
7.1	1540000	3615000	1153	Glyma.07G019800	RHO guanyl-nucleotide exchange factor 12	AT1G79860	Pollen tube growth
7.1	1540000	3615000	1153	Glyma.07G019900	D-isomer specific 2-hydroxyacid dehydrogenase family protein	AT1G79870	Involve in photosynthesis
7.1	1540000	3615000	1153	Glyma.07G020000	Ribosomal protein L30/L7 family protein	AT3G13580	N
7.1	1540000	3615000	1153	Glyma.07G020100	Cation efflux family protein	AT1G51610	Metal homeostasis through sequestration of excess metal from cytoplasm into vacuoles
7.1	1540000	3615000	1153	Glyma.07G020200	alpha-mannosidase 1	AT1G51590	Root development and cell wall biosynthesis
7.1	1540000	3615000	1153	Glyma.07G020300	RNA-binding KH domain-containing protein	AT1G51580	N
7.1	1540000	3615000	1153	Glyma.07G020400	B-box 32	AT3G21150	Repressor of light-mediated regulation of seedling development
7.1	1540000	3615000	1153	Glyma.07G020500	Core-2/I-branching beta-1,6-N-acetylglucosaminyltransferase family protein	AT1G71070	N
7.1	1540000	3615000	1153	Glyma.07G020600	Pyridoxamine 5\'-phosphate oxidase family protein	AT1G51560	N
7.1	1540000	3615000	1153	Glyma.07G020700	Kelch repeat-containing F-box family protein	AT1G51550	N
7.1	1540000	3615000	1153	Glyma.07G020800	Ubiquitin-specific protease family C19-related protein	AT1G16860	N
7.1	1540000	3615000	1153	Glyma.07G020900	N	AT1G16080	N
7.1	1540000	3615000	1153	Glyma.07G021000	ARIA-interacting double AP2 domain protein	AT1G16060	Stress signal transduction pathways
7.1	1540000	3615000	1153	Glyma.07G021100	cyclin-dependent kinase B1;2	AT2G38620	Development of stomata
7.1	1540000	3615000	1153	Glyma.07G021200	Eukaryotic aspartyl protease family protein	AT1G79720	N
7.1	1540000	3615000	1153	Glyma.07G021300	N	AT2G24100	N
7.1	1540000	3615000	1153	Glyma.07G021400	N	AT1G80940	N
7.1	1540000	3615000	1153	Glyma.07G021500	N	N	N
7.1	1540000	3615000	1153	Glyma.07G021600	hydroxycinnamoyl-CoA shikimate/quinate hydroxycinnamoyl transferase	AT5G48930	Biosynthesis of lignin
7.1	1540000	3615000	1153	Glyma.07G021700	Protein phosphatase 2C family protein	AT4G31860	N
7.1	1540000	3615000	1153	Glyma.07G021800	Chaperone DnaJ-domain superfamily protein	AT1G80920	Plant development through structural organization of compartments
7.1	1540000	3615000	1153	Glyma.07G021900	N	AT1G16000	N
7.1	1540000	3615000	1153	Glyma.07G022000	early nodulin-like protein 17	AT5G15350	N
7.1	1540000	3615000	1153	Glyma.07G022100	F-box family protein	AT5G07610	N
7.1	1540000	3615000	1153	Glyma.07G022200	N	AT2G35736	N
7.1	1540000	3615000	1153	Glyma.07G022300	fucosyltransferase 1	AT2G03220	Cell wall biosynthesis
7.1	1540000	3615000	1153	Glyma.07G022400	fucosyltransferase 1	AT2G03220	Cell wall biosynthesis
7.1	1540000	3615000	1153	Glyma.07G022500	cyclic nucleotide gated channel 8	AT1G19780	Putative cyclic nucleotide-gated ion channel
7.1	1540000	3615000	1153	Glyma.07G022600	Low PSII Accumulation 3	AT1G73060	Involved in assisting chlorophyll a binding protein assembly within PSII
7.1	1540000	3615000	1153	Glyma.07G022700	uridylyltransferase-related	AT1G16880	Involved in feedback regulation of amino acid metabolism
7.1	1540000	3615000	1153	Glyma.07G022800	Acyl-CoA N-acyltransferases (NAT) superfamily protein	AT4G37580	Modulates de novo shoot organogenesis
7.1	1540000	3615000	1153	Glyma.07G022900	phospholipid N-methyltransferase	AT1G80860	DNA methylation
7.1	1540000	3615000	1153	Glyma.07G023000	NDH-dependent cyclic electron flow 1	AT1G15980	N
7.1	1540000	3615000	1153	Glyma.07G023100	DNA glycosylase superfamily protein	AT5G57970	N
7.1	1540000	3615000	1153	Glyma.07G023200	N	N	N
7.1	1540000	3615000	1153	Glyma.07G023300	WRKY DNA-binding protein 40	AT1G80840	N
7.1	1540000	3615000	1153	Glyma.07G023400	vacuolar ATP synthase subunit D (VATD) / V-ATPase D subunit / vacuolar proton pump D subunit (VATPD)	AT3G58730	N
7.1	1540000	3615000	1153	Glyma.07G023500	CBL-interacting protein kinase 25	AT5G25110	N
7.1	1540000	3615000	1153	Glyma.07G023600	natural resistance-associated macrophage protein 1	AT1G80830	Manganese uptake from the soil
7.1	1540000	3615000	1153	Glyma.07G023700	cinnamoyl coa reductase 1	AT1G15950	Lignin biosynthesis
7.1	1540000	3615000	1153	Glyma.07G023800	N	AT4G31880	N
7.1	1540000	3615000	1153	Glyma.07G023900	Ribosomal protein L7Ae/L30e/S12e/Gadd45 family protein	AT2G32060	N
7.1	1540000	3615000	1153	Glyma.07G024000	Polynucleotidyl transferase, ribonuclease H-like superfamily protein	AT2G32070	N
7.1	1540000	3615000	1153	Glyma.07G024100	XH/XS domain-containing protein	AT1G15910	DNA methylation
7.1	1540000	3615000	1153	Glyma.07G024200	Plant invertase/pectin methylesterase inhibitor superfamily	AT5G27870	Modification of cell walls via demethylesterification of cell wall pectin
7.1	1540000	3615000	1153	Glyma.07G024300	Plant invertase/pectin methylesterase inhibitor superfamily	AT5G27870	Modification of cell walls via demethylesterification of cell wall pectin
7.1	1540000	3615000	1153	Glyma.07G024400	NOD26-like intrinsic protein 6;1	AT1G80760	N
7.1	1540000	3615000	1153	Glyma.07G024500	Plant invertase/pectin methylesterase inhibitor superfamily	AT5G27870	Modification of cell walls via demethylesterification of cell wall pectin
7.1	1540000	3615000	1153	Glyma.07G024600	Plant invertase/pectin methylesterase inhibitor superfamily	AT5G27870	Modification of cell walls via demethylesterification of cell wall pectin
7.1	1540000	3615000	1153	Glyma.07G024700	NOD26-like intrinsic protein 6;1	AT1G80760	N
7.1	1540000	3615000	1153	Glyma.07G024800	XH/XS domain-containing protein	AT1G15910	DNA methylation
7.1	1540000	3615000	1153	Glyma.07G024900	N	N	N
7.1	1540000	3615000	1153	Glyma.07G025000	cyclic nucleotide gated channel 19	AT3G17690	N
7.1	1540000	3615000	1153	Glyma.07G025100	golgi snare 11	AT1G15880	Transport of macromolecules
7.1	1540000	3615000	1153	Glyma.07G025200	golgi snare 11	AT1G15880	Transport of macromolecules
7.1	1540000	3615000	1153	Glyma.07G025300	C2H2 and C2HC zinc fingers superfamily protein	AT5G10970	N
7.1	1540000	3615000	1153	Glyma.07G025400	Mitochondrial glycoprotein family protein	AT1G15870	N
7.1	1540000	3615000	1153	Glyma.07G025500	N	AT1G80700	N
7.1	1540000	3615000	1153	Glyma.07G025600	PPPDE putative thiol peptidase family protein	AT1G80690	N
7.1	1540000	3615000	1153	Glyma.07G025700	Domain of unknown function (DUF298)	AT1G15860	Involved in cell cycle by regulating SCF-type complexes activity
7.1	1540000	3615000	1153	Glyma.07G025800	Integrase-type DNA-binding superfamily protein	AT5G25190	Involved in stress signal transduction pathways
7.1	1540000	3615000	1153	Glyma.07G025900	H(+)-ATPase 9	AT1G80660	Drives active transport of nutrients by H(+)-symport, mediate growth responses
7.1	1540000	3615000	1153	Glyma.07G026000	N	N	N
7.1	1540000	3615000	1153	Glyma.07G026100	RNI-like superfamily protein	AT1G80630	N
7.1	1540000	3615000	1153	Glyma.07G026200	RNI-like superfamily protein	AT1G80630	N
7.1	1540000	3615000	1153	Glyma.07G026300	NAD(P)-binding Rossmann-fold superfamily protein	AT2G33590	N
7.1	1540000	3615000	1153	Glyma.07G026400	S15/NS1, RNA-binding protein	AT1G15810	N
7.1	1540000	3615000	1153	Glyma.07G026500	N	AT1G80610	N
7.1	1540000	3615000	1153	Glyma.07G026600	Plant invertase/pectin methylesterase inhibitor superfamily	AT5G27870	Modification of cell walls via demethylesterification of cell wall pectin
7.1	1540000	3615000	1153	Glyma.07G026700	N	N	N
7.1	1540000	3615000	1153	Glyma.07G026800	cation exchanger 5	AT1G55730	Translocates Ca(2+) and other metal ions into vacuoles using the proton gradient
7.1	1540000	3615000	1153	Glyma.07G026900	NOD26-like intrinsic protein 6;1	AT1G80760	N
7.1	1540000	3615000	1153	Glyma.07G027000	Integrase-type DNA-binding superfamily protein	AT1G80580	Involved in stress signal transduction pathways
7.1	1540000	3615000	1153	Glyma.07G027100	basic helix-loop-helix (bHLH) DNA-binding superfamily protein	AT4G37850	N
7.1	1540000	3615000	1153	Glyma.07G027200	basic helix-loop-helix (bHLH) DNA-binding superfamily protein	AT4G37850	N
7.1	1540000	3615000	1153	Glyma.07G027300	basic helix-loop-helix (bHLH) DNA-binding superfamily protein	AT4G37850	N
7.1	1540000	3615000	1153	Glyma.07G027400	basic helix-loop-helix (bHLH) DNA-binding superfamily protein	AT4G37850	N
7.1	1540000	3615000	1153	Glyma.07G027500	Plant protein of unknown function (DUF247)	AT3G02645	N
7.1	1540000	3615000	1153	Glyma.07G027600	Plant protein of unknown function (DUF247)	AT3G02645	N
7.1	1540000	3615000	1153	Glyma.07G027700	Plant protein of unknown function (DUF247)	AT3G02645	N
7.1	1540000	3615000	1153	Glyma.07G027800	N	AT1G15780	Transcription
7.1	1540000	3615000	1153	Glyma.07G027900	Sterile alpha motif (SAM) domain-containing protein	AT1G15760	N
7.1	1540000	3615000	1153	Glyma.07G028000	Transducin family protein / WD-40 repeat family protein	AT1G15750	Negative regulator of jasmonate and auxin responses, negative regulator of many folral organ identity genes, ovule dvelopment
7.1	1540000	3615000	1153	Glyma.07G028100	CemA-like proton extrusion protein-related	ATCG00530	Inorganic carbon uptake into chloroplasts
7.1	1540000	3615000	1153	Glyma.07G028200	CemA-like proton extrusion protein-related	ATCG00530	Inorganic carbon uptake into chloroplasts
7.1	1540000	3615000	1153	Glyma.07G028300	Leucine-rich repeat family protein	AT1G15740	N
7.1	1540000	3615000	1153	Glyma.07G028400	S-adenosyl-L-methionine-dependent methyltransferases superfamily protein	AT5G57300	N
7.1	1540000	3615000	1153	Glyma.07G028500	Inorganic H pyrophosphatase family protein	AT1G15690	Confers tolerance to NaCl and to drought by increasing ion retention
7.1	1540000	3615000	1153	Glyma.07G028600	Actin-like ATPase superfamily protein	AT1G80460	Resistance to bacteria and fungi
7.1	1540000	3615000	1153	Glyma.07G028700	VQ motif-containing protein	AT1G80450	May modulate WRKY transcription factor activities
7.1	1540000	3615000	1153	Glyma.07G028800	Tetratricopeptide repeat (TPR)-like superfamily protein	AT1G15290	N
7.1	1540000	3615000	1153	Glyma.07G028900	alpha/beta-Hydrolases superfamily protein	AT1G52510	N
7.1	1540000	3615000	1153	Glyma.07G029000	Tetratricopeptide repeat (TPR)-like superfamily protein	AT5G66520	N
7.1	1540000	3615000	1153	Glyma.07G029100	BED zinc finger ;hAT family dimerisation domain	AT3G42170	May regulate global gene expression by recruiting other cellular factors
7.1	1540000	3615000	1153	Glyma.07G029200	Signal recognition particle, SRP54 subunit protein	AT1G48900	Transport of proteins
7.1	1540000	3615000	1153	Glyma.07G029300	Mediator complex, subunit Med7	AT5G03500	Involves in transcription
7.1	1540000	3615000	1153	Glyma.07G029400	Molecular chaperone Hsp40/DnaJ family protein	AT1G80030	N
7.1	1540000	3615000	1153	Glyma.07G029500	Ubiquitin system component Cue protein	AT5G32440	N
7.1	1540000	3615000	1153	Glyma.07G029600	Protein kinase superfamily protein	AT3G15890	N
7.1	1540000	3615000	1153	Glyma.07G029700	Protein kinase superfamily protein	AT1G52540	N
7.1	1540000	3615000	1153	Glyma.07G029800	phosphatidic acid phosphatase-related / PAP2-related	AT3G15820	Involves in triacylglycerols synthesis pathway
7.1	1540000	3615000	1153	Glyma.07G029900	post-illumination chlorophyll fluorescence increase	AT3G15840	Prevents cellular demage by nonphotochemical quenching due to high light intensities and upon long-term mild heat stress
7.1	1540000	3615000	1153	Glyma.07G030000	fatty acid desaturase 5 (FAD5)	AT3G15850	Chloroplast biogenesis at low temperature
7.1	1540000	3615000	1153	Glyma.07G030100	histidine phosphotransfer protein 6	AT1G80100	Cytokinin signal transduction
7.1	1540000	3615000	1153	Glyma.07G030200	MADS-box transcription factor family protein	AT5G55690	N
7.1	1540000	3615000	1153	Glyma.07G030300	Protein of unknown function (DUF567)	AT3G15810	N
7.1	1540000	3615000	1153	Glyma.07G030400	Glycosyl hydrolase superfamily protein	AT3G15800	N
7.1	1540000	3615000	1153	Glyma.07G030500	Tetratricopeptide repeat (TPR)-like superfamily protein	AT5G20190	N
7.1	1540000	3615000	1153	Glyma.07G030600	N	AT3G15780	N
7.1	1540000	3615000	1153	Glyma.07G030700	N	AT1G80133	Controls stomatal patterning
7.1	1540000	3615000	1153	Glyma.07G030800	HSP20-like chaperones superfamily protein	AT1G52560	N
7.1	1540000	3615000	1153	Glyma.07G030900	N	AT5G25360	N
7.1	1540000	3615000	1153	Glyma.07G031000	N	AT1G52565	N
7.1	1540000	3615000	1153	Glyma.07G031100	phospholipase D alpha 1	AT3G15730	Phytohormone action and response to stress
7.1	1540000	3615000	1153	Glyma.07G031200	Integrase-type DNA-binding superfamily protein	AT1G15360	Drought resistance
7.1	1540000	3615000	1153	Glyma.07G031300	SNARE-like superfamily protein	AT1G15370	N
7.1	1540000	3615000	1153	Glyma.07G031400	DEAD/DEAH box RNA helicase family protein	AT5G11170	ATP-dependent RNA helicase involved in pre-mRNA splicing required for the export of mRNA out of the nucleus
7.1	1540000	3615000	1153	Glyma.07G031500	O-fucosyltransferase family protein	AT1G52630	N
7.1	1540000	3615000	1153	Glyma.07G031600	Alba DNA/RNA-binding protein	AT2G34160	N
7.1	1540000	3615000	1153	Glyma.07G031700	Lactoylglutathione lyase / glyoxalase I family protein	AT1G80160	N
7.1	1540000	3615000	1153	Glyma.07G031800	N	AT1G15385	N
7.1	1540000	3615000	1153	Glyma.07G031900	N	AT1G80180	Regulation of stomata patterning
7.1	1540000	3615000	1153	Glyma.07G032000	Galactose oxidase/kelch repeat superfamily protein	AT1G27340	N
7.1	1540000	3615000	1153	Glyma.07G032100	N	AT5G11280	N
7.1	1540000	3615000	1153	Glyma.07G032200	Aconitase/3-isopropylmalate dehydratase protein	AT2G43090	Plays an essential role in female gametophyte development
7.1	1540000	3615000	1153	Glyma.07G032300	Ran BP2/NZF zinc finger-like superfamily protein	AT3G15680	N
7.1	1540000	3615000	1153	Glyma.07G032400	Late embryogenesis abundant protein (LEA) family protein	AT1G52690	Involved in dehydration and freezing tolerance
7.1	1540000	3615000	1153	Glyma.07G032500	N	AT1G15420	N
7.1	1540000	3615000	1153	Glyma.07G032600	glutaredoxin 4	AT3G15660	N
7.1	1540000	3615000	1153	Glyma.07G032700	alpha/beta-Hydrolases superfamily protein	AT1G52700	N
7.1	1540000	3615000	1153	Glyma.07G032800	Rubredoxin-like superfamily protein	AT1G80230	N
7.1	1540000	3615000	1153	Glyma.07G032900	N	AT1G52720	N
7.1	1540000	3615000	1153	Glyma.07G033000	alpha/beta-Hydrolases superfamily protein	AT1G15490	N
7.1	1540000	3615000	1153	Glyma.07G033100	nucleotide transporter 1	AT1G80300	May function as an ATP importer
7.1	1540000	3615000	1153	Glyma.07G033200	Phototropic-responsive NPH3 family protein	AT1G52770	N
7.1	1540000	3615000	1153	Glyma.07G033300	Tetratricopeptide repeat (TPR)-like superfamily protein	AT1G15510	Chloroplast biogenesis
7.1	1540000	3615000	1153	Glyma.07G033400	Protein of unknown function (DUF2921)	AT1G52780	N
7.1	1540000	3615000	1153	Glyma.07G033500	pleiotropic drug resistance 12	AT1G15520	May be a general defense protein
7.1	1540000	3615000	1153	Glyma.07G033600	2-oxoglutarate (2OG) and Fe(II)-dependent oxygenase superfamily protein	AT1G52790	N
7.1	1540000	3615000	1153	Glyma.07G033700	2-oxoglutarate (2OG) and Fe(II)-dependent oxygenase superfamily protein	AT1G52820	N
7.1	1540000	3615000	1153	Glyma.07G033800	gibberellin 3-oxidase 1	AT1G15550	Synthesis of Gibbberellins
7.1	1540000	3615000	1153	Glyma.07G033900	N	AT4G14746	N
7.1	1540000	3615000	1153	Glyma.07G034000	P-loop containing nucleoside triphosphate hydrolases superfamily protein	AT1G80350	Microtubules development, essential for fiber length, cell wall thickness and mechanical strength
7.1	1540000	3615000	1153	Glyma.07G034100	Cyclin A2;4	AT1G80370	N
7.1	1540000	3615000	1153	Glyma.07G034200	indole-3-acetic acid inducible 19	AT3G15540	Represses of early auxin response genes at low auxin concentrations
7.1	1540000	3615000	1153	Glyma.07G034300	tetratricopeptide repeat (TPR)-containing protein	AT1G80410	Embryo development
7.1	1540000	3615000	1153	Glyma.07G034400	Galactose oxidase/kelch repeat superfamily protein	AT1G80440	N
7.1	1540000	3615000	1153	Glyma.07G034500	UDP-Glycosyltransferase superfamily protein	AT1G52420	N
7.1	1540000	3615000	1153	Glyma.07G034600	CASC3/Barentsz eIF4AIII binding	AT1G80000	N
7.1	1540000	3615000	1153	Glyma.07G034700	Coatomer, beta\' subunit	AT1G52360	Transport of proteins through Golgi membranes
7.1	1540000	3615000	1153	Glyma.07G034800	lipoxygenase 1	AT1G55020	Several plant physiology responses from growth and development, pest resistance, and senescence or responses to wounding
7.1	1540000	3615000	1153	Glyma.07G034900	lipoxygenase 1	AT1G55020	Several plant physiology responses from growth and development, pest resistance, and senescence or responses to wounding
7.1	1540000	3615000	1153	Glyma.07G035000	Dihydrolipoamide acetyltransferase, long form protein	AT1G54220	Involves in Krebs cycle
7.1	1540000	3615000	1153	Glyma.07G035100	aminopeptidase M1	AT4G33090	Embryonic and seedling development as well as cell cycle progression
7.1	1540000	3615000	1153	Glyma.07G035200	hydroxyproline-rich glycoprotein family protein	AT1G72790	N
7.1	1540000	3615000	1153	Glyma.07G035300	Ribosomal protein L18ae family	AT4G26060	N
7.1	1540000	3615000	1153	Glyma.07G035400	N	N	N
7.1	1540000	3615000	1153	Glyma.07G035500	Protein kinase protein with adenine nucleotide alpha hydrolases-like domain	AT5G12000	N
7.1	1540000	3615000	1153	Glyma.07G035600	ATPases;nucleotide binding;ATP binding;nucleoside-triphosphatases;transcription factor binding	AT1G67120	Female gametophyte development (PubMed:23572950)
7.1	1540000	3615000	1153	Glyma.07G035700	N	AT3G13950	N
7.1	1540000	3615000	1153	Glyma.07G035800	N	AT3G13950	N
7.1	1540000	3615000	1153	Glyma.07G035900	Mitochondrial substrate carrier family protein	AT1G72820	N
7.1	1540000	3615000	1153	Glyma.07G036000	NAD(P)-binding Rossmann-fold superfamily protein	AT1G72640	N
7.1	1540000	3615000	1153	Glyma.07G036100	alfin-like 5	AT5G20510	N
7.1	1540000	3615000	1153	Glyma.07G036200	nuclear factor Y, subunit A3	AT1G72830	Stimulates the transcription of various genes by recognizing and binding to a CCAAT motif in promoters
7.1	1540000	3615000	1153	Glyma.07G036300	CTC-interacting domain 4	AT3G14010	N
7.1	1540000	3615000	1153	Glyma.07G036400	phospholipid:diacylglycerol acyltransferase	AT5G13640	Involved in epoxy and hydroxy fatty acid accumulation in seeds
7.1	1540000	3615000	1153	Glyma.07G036500	DZC (Disease resistance/zinc finger/chromosome condensation-like region) domain containing protein	AT3G14000	N
7.1	1540000	3615000	1153	Glyma.07G036600	Kinase-related protein of unknown function (DUF1296)	AT3G13990	N
7.1	1540000	3615000	1153	Glyma.07G036700	N	AT1G54200	Involved in auxin transport
7.1	1540000	3615000	1153	Glyma.07G036800	SNF7 family protein	AT2G06530	N
7.1	1540000	3615000	1153	Glyma.07G036900	SNF7 family protein	AT2G06530	N
7.1	1540000	3615000	1153	Glyma.07G037000	disease resistance protein (TIR-NBS-LRR class), putative	AT5G17680	N
7.1	1540000	3615000	1153	Glyma.07G037100	TRF-like 6	AT1G72650	N
7.1	1540000	3615000	1153	Glyma.07G037200	P-loop containing nucleoside triphosphate hydrolases superfamily protein	AT1G72660	N
7.1	1540000	3615000	1153	Glyma.07G037300	ELF4-like 4	AT1G17455	Component of feedback loop in the circadian clock
7.1	1540000	3615000	1153	Glyma.07G037400	P-loop containing nucleoside triphosphate hydrolases superfamily protein	AT4G30100	N
7.1	1540000	3615000	1153	Glyma.07G037500	N	N	N
7.1	1540000	3615000	1153	Glyma.07G037600	Transcription initiation factor TFIID subunit A	AT1G17440	Ethylene response
7.1	1540000	3615000	1153	Glyma.07G037700	myb domain protein 32	AT4G34990	N
7.1	1540000	3615000	1153	Glyma.07G037800	Ubiquitin carboxyl-terminal hydrolase family protein	AT1G79120	N
7.1	1540000	3615000	1153	Glyma.07G037900	N	N	N
7.1	1540000	3615000	1153	Glyma.07G038000	myb domain protein 4	AT4G38620	Rregulation of protection against UV
7.1	1540000	3615000	1153	Glyma.07G038100	Ubiquitin-like superfamily protein	AT1G54210	Plant nutrient recycling
7.1	1540000	3615000	1153	Glyma.07G038200	Integrase-type DNA-binding superfamily protein	AT1G72570	Inviolved in stress signal transduction pathway
7.1	1540000	3615000	1153	Glyma.07G038300	proline-rich family protein	AT1G54215	N
7.1	1540000	3615000	1153	Glyma.07G038400	growth-regulating factor 5	AT3G13960	Regulation of cell expansion in leaf and cotyledons tissues
7.1	1540000	3615000	1153	Glyma.07G038500	germin-like protein 1	AT1G72610	May play a role in plant defense
7.1	1540000	3615000	1153	Glyma.07G038600	germin 3	AT5G20630	May play a role in plant defense
7.1	1540000	3615000	1153	Glyma.07G038700	germin 3	AT5G20630	May play a role in plant defense
7.1	1540000	3615000	1153	Glyma.07G038800	germin 3	AT5G20630	May play a role in plant defense
7.1	1540000	3615000	1153	Glyma.07G038900	N	N	N
7.1	1540000	3615000	1153	Glyma.07G039000	germin 3	AT5G20630	May play a role in plant defense
7.1	1540000	3615000	1153	Glyma.07G039100	germin 3	AT5G20630	May play a role in plant defense
7.1	1540000	3615000	1153	Glyma.07G039200	Protein of unknown function (DUF594)	AT5G45470	N
7.1	1540000	3615000	1153	Glyma.07G039300	Cox19-like CHCH family protein	AT5G23395	Detoxification of superoxide
7.1	1540000	3615000	1153	Glyma.07G039400	GRAS family transcription factor	AT3G13840	Involved in plant development
7.1	1540000	3615000	1153	Glyma.07G039500	N	N	N
7.1	1540000	3615000	1153	Glyma.07G039600	RELA/SPOT homolog 3	AT1G54130	N
7.1	1540000	3615000	1153	Glyma.07G039700	Protein kinase superfamily protein	AT2G05940	Resistance to pathoganic bacteria
7.1	1540000	3615000	1153	Glyma.07G039800	Cytochrome P450 superfamily protein	AT5G07990	Flavonoids metabolism
7.1	1540000	3615000	1153	Glyma.07G039900	lipoxygenase 3	AT1G17420	Pest resistance, senescence and responses to wounding
7.1	1540000	3615000	1153	Glyma.07G040000	N	AT3G14060	N
7.1	1540000	3615000	1153	Glyma.07G040100	Subtilase family protein	AT3G14067	N
7.1	1540000	3615000	1153	Glyma.07G040200	N	AT5G20635	N
7.1	1540000	3615000	1153	Glyma.07G040300	cation calcium exchanger 4	AT1G54115	N
7.1	1540000	3615000	1153	Glyma.07G040400	Protein of unknown function (DUF1677)	AT1G72510	N
7.1	1540000	3615000	1153	Glyma.07G040500	Mono-/di-acylglycerol lipase, N-terminal;Lipase, class 3	AT3G14075	N
7.1	1540000	3615000	1153	Glyma.07G040600	N	AT1G72500	N
7.1	1540000	3615000	1153	Glyma.07G040700	Nucleoside diphosphate kinase family protein	AT1G17410	Involved in the synthesis of nucleoside triphosphates other than ATP
7.1	1540000	3615000	1153	Glyma.07G040800	N	AT1G72490	N
7.1	1540000	3615000	1153	Glyma.07G040900	Small nuclear ribonucleoprotein family protein	AT3G14080	Component of the cytoplasmic LSM1-LSM7 complex which is involved in mRNA degradation
7.1	1540000	3615000	1153	Glyma.07G041000	Lung seven transmembrane receptor family protein	AT1G72480	N
7.1	1540000	3615000	1153	Glyma.07G041100	exocyst subunit exo70 family protein D1	AT1G72470	Component of the exocyst complex
7.1	1540000	3615000	1153	Glyma.07G041200	Leucine-rich repeat protein kinase family protein	AT5G20690	Pollen tube reorientation
7.1	1540000	3615000	1153	Glyma.07G041300	PLANT CADMIUM RESISTANCE 2	AT1G14870	Zinc transport
7.1	1540000	3615000	1153	Glyma.07G041400	jasmonate-zim-domain protein 6	AT1G72450	Repressor of jasmonate responses
7.1	1540000	3615000	1153	Glyma.07G041500	oligouridylate binding protein 1B	AT1G17370	Nuclear maturation of plant pre-mRNAs
7.1	1540000	3615000	1153	Glyma.07G041600	N	N	N
7.1	1540000	3615000	1153	Glyma.07G041700	Tetratricopeptide repeat (TPR)-like superfamily protein	AT3G14110	Negative regulator of tetrapyrrole biosynthesis (including chlorophyll) in chloroplasts, probably via HEMA1 repression
7.1	1540000	3615000	1153	Glyma.07G041800	DNA binding;DNA-directed RNA polymerases	AT5G23710	DNA-dependent RNA polymerase catalyzes the transcription of DNA into RNA using the four ribonucleoside triphosphates as substrates
7.1	1540000	3615000	1153	Glyma.07G041900	N	AT3G14120	N
7.1	1540000	3615000	1153	Glyma.07G042000	N	AT3G14120	N
7.1	1540000	3615000	1153	Glyma.07G042100	N	AT1G72390	Flowering initiation through phtoperiod response
7.1	1540000	3615000	1153	Glyma.07G042200	N	N	N
7.1	1540000	3615000	1153	Glyma.07G042300	N	N	N
7.1	1540000	3615000	1153	Glyma.07G042400	Synaptobrevin family protein	AT1G11890	Vesicle trafficking from the ER to the Golgi complex
7.1	1540000	3615000	1153	Glyma.07G042500	high affinity K+ transporter 5	AT4G13420	Mediates potassium uptake by plant roots in response to low potassium conditions, by a calcium-, CBL-, and CIPK-dependent pathway
7.1	1540000	3615000	1153	Glyma.07G042600	Plant protein of unknown function (DUF936)	AT3G14170	N
7.1	1540000	3615000	1153	Glyma.07G042700	N	AT3G14172	N
7.1	1540000	3615000	1153	Glyma.07G042800	sequence-specific DNA binding transcription factors	AT3G14180	Repress the maturation program during early embryogenesis
7.1	1540000	3615000	1153	Glyma.07G042900	acyl carrier protein 4	AT4G25050	Biosynthesis of the cuticular wax and cutin polymers in leaves, and for the establishment of systemic acquired resistance (SAR)
7.1	1540000	3615000	1153	Glyma.07G043000	Dormancy/auxin associated family protein	AT1G54070	N
7.1	1540000	3615000	1153	Glyma.07G043100	Chaperone DnaJ-domain superfamily protein	AT3G14200	N
7.1	1540000	3615000	1153	Glyma.07G043200	NADH:ubiquinone oxidoreductase intermediate-associated protein 30	AT1G17350	Chaperone protein involved in the assembly of the mitochondrial NADH:ubiquinone oxidoreductase complex (complex I)
7.1	1540000	3615000	1153	Glyma.07G043300	cytochrome P450, family 704, subfamily B, polypeptide 1	AT1G69500	Involved in pollen wall development
7.1	1540000	3615000	1153	Glyma.07G043400	SAUR-like auxin-responsive protein family	AT1G19840	N
7.1	1540000	3615000	1153	Glyma.07G043500	SAUR-like auxin-responsive protein family	AT1G72430	Cell expansion and plant growth
7.2	3835000	5930000	513	Glyma.07G046000	pectin methylesterase 3	AT3G14310	Acts in the modification of cell walls via demethylesterification of cell wall pectin
7.2	3835000	5930000	513	Glyma.07G046100	exocyst complex component sec10	AT5G12370	Cell growth and organ morphogenesis
7.2	3835000	5930000	513	Glyma.07G046200	ubiquitin-conjugating enzyme 34	AT1G17280	N
7.2	3835000	5930000	513	Glyma.07G046300	N	AT3G06840	N
7.2	3835000	5930000	513	Glyma.07G046400	RING/U-box superfamily protein	AT1G72310	N
7.2	3835000	5930000	513	Glyma.07G046500	O-fucosyltransferase family protein	AT1G17270	N
7.2	3835000	5930000	513	Glyma.07G046600	N	AT1G53760	N
7.2	3835000	5930000	513	Glyma.07G046700	regulatory particle triple-A 1A	AT1G53750	N
7.2	3835000	5930000	513	Glyma.07G046800	STRUBBELIG-receptor family 6	AT1G53730	N
7.2	3835000	5930000	513	Glyma.07G046900	RNA-binding (RRM/RBD/RNP motifs) family protein	AT3G54770	Regulation of abscisic acid (ABA) response during seed germination
7.2	3835000	5930000	513	Glyma.07G047000	ROTUNDIFOLIA like 9	AT1G53708	N
7.2	3835000	5930000	513	Glyma.07G047100	Calcineurin-like metallo-phosphoesterase superfamily protein	AT1G53710	N
7.2	3835000	5930000	513	Glyma.07G047200	Leucine-rich receptor-like protein kinase family protein	AT1G72300	Involved in plant immunity, with antagonistic effects on bacterial and fungal resistances
7.2	3835000	5930000	513	Glyma.07G047300	N	AT2G46900	N
7.2	3835000	5930000	513	Glyma.07G047400	Protein of unknown function (DUF1295)	AT2G46890	N
7.2	3835000	5930000	513	Glyma.07G047500	purple acid phosphatase 29	AT5G63140	N
7.2	3835000	5930000	513	Glyma.07G047600	photosystem I light harvesting complex gene 2	AT3G61470	The light-harvesting complex (LHC), functions as a light receptor, it captures and delivers excitation energy to photosystems with which it is closely associated, here photosystem I
7.2	3835000	5930000	513	Glyma.07G047700	Ribosomal RNA processing Brix domain protein	AT4G01560	N
7.2	3835000	5930000	513	Glyma.07G047800	Calcium-binding endonuclease/exonuclease/phosphatase family	AT5G54130	N
7.2	3835000	5930000	513	Glyma.07G047900	NAC domain containing protein 62	AT3G49530	Cold stress, and abscisic acid (ABA)-mediated drought stress
7.2	3835000	5930000	513	Glyma.07G048000	NAC transcription factor-like 9	AT4G35580	Resistance to bacterial pathogen
7.2	3835000	5930000	513	Glyma.07G048100	NAC transcription factor-like 9	AT4G35580	Resistance to bacterial pathogen
7.2	3835000	5930000	513	Glyma.07G048200	AP2/B3-like transcriptional factor family protein	AT2G46870	Regulates lateral organ growth
7.2	3835000	5930000	513	Glyma.07G048300	pyrophosphorylase 1	AT1G01050	Determinates the rate of cytosolic glycolysis, providing carbon for seed storage lipid accumulation
7.2	3835000	5930000	513	Glyma.07G048400	Protein kinase superfamily protein	AT3G61960	Serine/threonine protein kinase involved in autophagy in a nutritional condition-dependent manner
7.2	3835000	5930000	513	Glyma.07G048500	Homeodomain-like superfamily protein	AT1G01060	Transcription factor involved in the circadian clock
7.2	3835000	5930000	513	Glyma.07G048600	2-oxoglutarate (2OG) and Fe(II)-dependent oxygenase superfamily protein	AT4G10490	Negative regulator of defense against Hyaloperonospora arabidopsidis
7.2	3835000	5930000	513	Glyma.07G048700	O-methyltransferase 1	AT5G54160	Involved in melatonin biosynthesis, which acts as antioxidant
7.2	3835000	5930000	513	Glyma.07G048800	O-methyltransferase 1	AT5G54160	Involved in melatonin biosynthesis, which acts as antioxidant
7.2	3835000	5930000	513	Glyma.07G048900	O-methyltransferase 1	AT5G54160	Involved in melatonin biosynthesis, which acts as antioxidant
7.2	3835000	5930000	513	Glyma.07G049000	photosystem I P subunit	AT2G46820	Determines thylakoid architecture by inducing membrane curvature
7.2	3835000	5930000	513	Glyma.07G049100	basic helix-loop-helix (bHLH) DNA-binding superfamily protein	AT2G46810	N
7.2	3835000	5930000	513	Glyma.07G049200	metal tolerance protein A2	AT3G58810	Transport of zinc in the cytoplasm into vacuoles to maintain zinc homeostasis
7.2	3835000	5930000	513	Glyma.07G049300	Late embryogenesis abundant (LEA) hydroxyproline-rich glycoprotein family	AT4G01410	N
7.2	3835000	5930000	513	Glyma.07G049400	pseudo-response regulator 5	AT5G24470	Involved in the positive and negative feedback loops of the circadian clock
7.2	3835000	5930000	513	Glyma.07G049500	RNA-binding (RRM/RBD/RNP motifs) family protein	AT1G01080	N
7.2	3835000	5930000	513	Glyma.07G049600	pyruvate dehydrogenase E1 alpha	AT1G01090	The pyruvate dehydrogenase complex, catalyzes the overall conversion of pyruvate to acetyl-CoA and CO(2)
7.2	3835000	5930000	513	Glyma.07G049700	transducin family protein / WD-40 repeat family protein	AT4G00800	N
7.2	3835000	5930000	513	Glyma.07G049800	TTF-type zinc finger protein with HAT dimerisation domain	AT1G19260	N
7.2	3835000	5930000	513	Glyma.07G049900	UDP-Glycosyltransferase superfamily protein	AT1G32900	Required for the synthesis of amylose
7.2	3835000	5930000	513	Glyma.07G050000	RNA-binding (RRM/RBD/RNP motifs) family protein	AT2G46780	N
7.2	3835000	5930000	513	Glyma.07G050100	N	AT3G61920	N
7.2	3835000	5930000	513	Glyma.07G050200	Subtilisin-like serine endopeptidase family protein	AT5G67090	N
7.2	3835000	5930000	513	Glyma.07G050300	endonuclease 2	AT1G68290	N
7.2	3835000	5930000	513	Glyma.07G050400	Subtilisin-like serine endopeptidase family protein	AT5G67090	N
7.2	3835000	5930000	513	Glyma.07G050500	Subtilase family protein	AT5G67360	Essential for mucilage release from seed coats
7.2	3835000	5930000	513	Glyma.07G050600	NAC (No Apical Meristem) domain transcriptional regulator superfamily protein	AT2G46770	Transcription activator of genes involved in biosynthesis of secondary walls
7.2	3835000	5930000	513	Glyma.07G050700	RNA-binding (RRM/RBD/RNP motifs) family protein	AT2G46780	N
7.2	3835000	5930000	513	Glyma.07G050800	IQ-domain 17	AT4G00820	N
7.2	3835000	5930000	513	Glyma.07G050900	D-arabinono-1,4-lactone oxidase family protein	AT2G46760	May be involved in the biosynthesis of ascorbic acid
7.2	3835000	5930000	513	Glyma.07G051000	CBL-interacting protein kinase 9	AT1G01140	N
7.2	3835000	5930000	513	Glyma.07G051100	N	N	N
7.2	3835000	5930000	513	Glyma.07G051200	N	N	N
7.2	3835000	5930000	513	Glyma.07G051300	GRF1-interacting factor 3	AT4G00850	Transcription coactivator that plays a role in the regulation of cell expansion in leaf and cotyledons tissues
7.2	3835000	5930000	513	Glyma.07G051400	S-adenosyl-L-methionine-dependent methyltransferases superfamily protein	AT1G01180	N
7.2	3835000	5930000	513	Glyma.07G051500	Basic helix-loop-helix (bHLH) DNA-binding family protein	AT1G32640	ABA, and jasmonic acid (JA) signaling pathways, lateral root formation
7.2	3835000	5930000	513	Glyma.07G051600	CDPK-related kinase 3	AT2G46700	May play a role in signal transduction pathways that involve calcium as a second messenger
7.2	3835000	5930000	513	Glyma.07G051700	SAUR-like auxin-responsive protein family	AT2G46690	May play a role in the apical hook development
7.2	3835000	5930000	513	Glyma.07G051800	SAUR-like auxin-responsive protein family	AT2G46690	May play a role in the apical hook development
7.2	3835000	5930000	513	Glyma.07G051900	N	N	N
7.2	3835000	5930000	513	Glyma.07G052000	N	N	N
7.2	3835000	5930000	513	Glyma.07G052100	homeobox 7	AT2G46680	Probable transcription activator that may act as growth regulators in response to water deficit
7.2	3835000	5930000	513	Glyma.07G052200	N	N	N
7.2	3835000	5930000	513	Glyma.07G052300	cytochrome P450, family 78, subfamily A, polypeptide 6	AT2G46660	Plays role in seed and fruit development, acts maternally to promote seed growth
7.2	3835000	5930000	513	Glyma.07G052400	cytochrome B5 isoform E	AT5G53560	N
7.2	3835000	5930000	513	Glyma.07G052500	N	AT2G46640	N
7.2	3835000	5930000	513	Glyma.07G052600	N	AT2G46630	N
7.2	3835000	5930000	513	Glyma.07G052700	P-loop containing nucleoside triphosphate hydrolases superfamily protein	AT2G46620	N
7.2	3835000	5930000	513	Glyma.07G052800	RAB GTPase homolog A3	AT1G01200	Intracellular vesicle trafficking and protein transport
7.2	3835000	5930000	513	Glyma.07G052900	ARM repeat superfamily protein	AT1G76390	N
7.2	3835000	5930000	513	Glyma.07G053000	Pentatricopeptide repeat (PPR) superfamily protein	AT5G08510	N
7.2	3835000	5930000	513	Glyma.07G053100	ER-type Ca2+-ATPase 2	AT4G00900	N
7.2	3835000	5930000	513	Glyma.07G053200	RNA-binding (RRM/RBD/RNP motifs) family protein	AT3G61860	N
7.2	3835000	5930000	513	Glyma.07G053300	Calcium-binding EF-hand family protein	AT2G46600	Involved in the regulation of trichome branching
7.2	3835000	5930000	513	Glyma.07G053400	Yippee family putative zinc-binding protein	AT4G27745	N
7.2	3835000	5930000	513	Glyma.07G053500	Protein kinase superfamily protein	AT1G49160	May regulate flowering time by modulating the photoperiod pathway
7.2	3835000	5930000	513	Glyma.07G053600	ORMDL family protein	AT5G42000	N
7.2	3835000	5930000	513	Glyma.07G053700	N	N	N
7.2	3835000	5930000	513	Glyma.07G053800	N	N	N
7.2	3835000	5930000	513	Glyma.07G053900	Dof-type zinc finger DNA-binding family protein	AT3G61850	Involved in the maternal control of seed germination
7.2	3835000	5930000	513	Glyma.07G054000	myb domain protein 111	AT5G49330	Controls flavonol biosynthesis primarily in cotyledons and leaves, confers tolerance to UV-B
7.2	3835000	5930000	513	Glyma.07G054100	laccase 6	AT2G46570	Lignin degradation and detoxification of lignin-derived products
7.2	3835000	5930000	513	Glyma.07G054200	laccase 6	AT2G46570	Lignin degradation and detoxification of lignin-derived products
7.2	3835000	5930000	513	Glyma.07G054300	N	AT4G10810	N
7.2	3835000	5930000	513	Glyma.07G054400	N	N	N
7.2	3835000	5930000	513	Glyma.07G054500	transducin family protein / WD-40 repeat family protein	AT2G46560	N
7.2	3835000	5930000	513	Glyma.07G054600	N	AT2G46550	N
7.2	3835000	5930000	513	Glyma.07G054700	Protein of unknown function (DUF688)	AT4G00950	N
7.2	3835000	5930000	513	Glyma.07G054800	auxin response factor 18	AT3G61830	Auxin response factors (ARFs), upregulation of auxins reponse
7.2	3835000	5930000	513	Glyma.07G054900	cellular apoptosis susceptibility protein, putative / importin-alpha re-exporter, putative	AT2G46520	N
7.2	3835000	5930000	513	Glyma.07G055000	Integrase-type DNA-binding superfamily protein	AT1G01250	May be involved in the regulation of gene expression by stress factors and by components of stress signal transduction pathways
7.2	3835000	5930000	513	Glyma.07G055100	N	N	N
7.2	3835000	5930000	513	Glyma.07G055200	basic helix-loop-helix (bHLH) DNA-binding superfamily protein	AT1G01260	N
7.2	3835000	5930000	513	Glyma.07G055300	Eukaryotic aspartyl protease family protein	AT1G01300	N
7.2	3835000	5930000	513	Glyma.07G055400	embryo defective 1703	AT3G61780	N
7.2	3835000	5930000	513	Glyma.07G055500	phosphoinositide 4-kinase gamma 4	AT2G46500	N
7.2	3835000	5930000	513	Glyma.07G055600	DYNAMIN-like 1B	AT3G61760	Putative microtubule-associated force-producing protein
7.2	3835000	5930000	513	Glyma.07G055700	Protein of unknown function (DUF1442)	AT2G45360	N
7.2	3835000	5930000	513	Glyma.07G055800	Cytochrome b561/ferric reductase transmembrane with DOMON related domain	AT3G61750	May act as a catecholamine-responsive trans-membrane electron transporter
7.2	3835000	5930000	513	Glyma.07G055900	Tetratricopeptide repeat (TPR)-like superfamily protein	AT1G01320	N
7.2	3835000	5930000	513	Glyma.07G056000	SET domain protein 14	AT3G61740	N
7.2	3835000	5930000	513	Glyma.07G056100	N	AT5G36000	N
7.2	3835000	5930000	513	Glyma.07G056200	RING/U-box superfamily protein	AT2G46495	N
7.2	3835000	5930000	513	Glyma.07G056300	UDP-Glycosyltransferase superfamily protein	AT2G40190	N
7.2	3835000	5930000	513	Glyma.07G056400	cyclic nucleotide-gated channel 13	AT4G01010	N
7.2	3835000	5930000	513	Glyma.07G056500	Plant protein 1589 of unknown function	AT2G46420	N
7.2	3835000	5930000	513	Glyma.07G056600	P-loop containing nucleoside triphosphate hydrolases superfamily protein	AT5G63630	N
7.2	3835000	5930000	513	Glyma.07G056700	nucleotidyltransferases	AT3G61690	N
7.2	3835000	5930000	513	Glyma.07G056800	alpha/beta-Hydrolases superfamily protein	AT3G61680	Involved in seed oil biosynthesis
7.2	3835000	5930000	513	Glyma.07G056900	regulatory component of ABA receptor 1	AT1G01360	ABA-mediated responses such as stomatal closure and germination inhibition
7.2	3835000	5930000	513	Glyma.07G057000	pentatricopeptide (PPR) repeat-containing protein	AT4G01030	N
7.2	3835000	5930000	513	Glyma.07G057100	Protein of unknown function (DUF 3339)	AT5G08391	N
7.2	3835000	5930000	513	Glyma.07G057200	thylakoid rhodanese-like	AT4G01050	involved in photosynthesis process
7.2	3835000	5930000	513	Glyma.07G057300	Histone superfamily protein	AT1G01370	Involved in cell division
7.2	3835000	5930000	513	Glyma.07G057400	WRKY family transcription factor	AT4G23810	Resistance to bacterial pathogen
7.2	3835000	5930000	513	Glyma.07G057500	N	AT2G46390	N
7.2	3835000	5930000	513	Glyma.07G057600	TRICHOME BIREFRINGENCE-LIKE 25	AT1G01430	Cell wall growth maintenance
7.2	3835000	5930000	513	Glyma.07G057700	Protein of unknown function (DUF3133)	AT3G61670	N
7.2	3835000	5930000	513	Glyma.07G057800	N	AT3G61660	N
7.2	3835000	5930000	513	Glyma.07G057900	Auxin-responsive GH3 family protein	AT2G46370	Catalyzes the synthesis of jasmonates-amino acid conjugates by adenylation, provides JA mediated resitance to Fungal and bacterial pathogens
7.2	3835000	5930000	513	Glyma.07G058000	N	N	N
7.2	3835000	5930000	513	Glyma.07G058100	adenine nucleotide transporter 1	AT4G01100	May play a role in oxidative phosphorylation and be important for the provision of energy required to support growth in heterotrophic tissues
7.2	3835000	5930000	513	Glyma.07G058200	SPA (suppressor of phyA-105) protein family	AT2G46340	N
7.2	3835000	5930000	513	Glyma.07G058300	Protein kinase family protein	AT1G64300	N
7.2	3835000	5930000	513	Glyma.07G058400	formin homology 1	AT3G25500	Involve in polar pollen cell growth
7.2	3835000	5930000	513	Glyma.07G058500	N	N	N
7.2	3835000	5930000	513	Glyma.07G058600	N	AT5G12230	N
7.2	3835000	5930000	513	Glyma.07G058700	N	AT1G30240	N
7.2	3835000	5930000	513	Glyma.07G058800	serine acetyltransferase 1;1	AT5G56760	N
7.2	3835000	5930000	513	Glyma.07G058900	NRAMP metal ion transporter 2	AT1G47240	Seems to be involved in iron uptake
7.2	3835000	5930000	513	Glyma.07G059000	Pyridoxal phosphate (PLP)-dependent transferases superfamily protein	AT2G20340	N
7.2	3835000	5930000	513	Glyma.07G059100	N	N	N
7.2	3835000	5930000	513	Glyma.07G059200	Cytochrome b561/ferric reductase transmembrane with DOMON related domain	AT3G07570	N
7.2	3835000	5930000	513	Glyma.07G059300	ribonuclease 2	AT2G39780	May remobilize phosphate, particularly when cells senesce or when phosphate becomes limiting
7.2	3835000	5930000	513	Glyma.07G059400	N	AT3G07568	N
7.2	3835000	5930000	513	Glyma.07G059500	N	N	N
7.2	3835000	5930000	513	Glyma.07G059600	N	AT2G04039	N
7.2	3835000	5930000	513	Glyma.07G059700	HhH-GPD base excision DNA repair family protein	AT4G12740	Involved in oxidative DNA damage repair
7.2	3835000	5930000	513	Glyma.07G059800	glyoxylate reductase 1	AT3G25530	Oxidative stress tolerance
7.2	3835000	5930000	513	Glyma.07G059900	ribosomal protein L5 B	AT5G39740	Seems involved in the regulation of cell proliferation
7.2	3835000	5930000	513	Glyma.07G060000	ribosomal protein L5 B	AT5G39740	Seems involved in the regulation of cell proliferation
7.2	3835000	5930000	513	Glyma.07G060100	RNI-like superfamily protein	AT3G07550	N
7.2	3835000	5930000	513	Glyma.07G060200	N	AT4G08330	N
7.2	3835000	5930000	513	Glyma.07G060300	Dihydrodipicolinate reductase, bacterial/plant	AT3G59890	N
7.2	3835000	5930000	513	Glyma.07G060400	G-box binding factor 3	AT2G46270	N
7.2	3835000	5930000	513	Glyma.07G060500	GDSL-like Lipase/Acylhydrolase superfamily protein	AT4G01130	N
7.2	3835000	5930000	513	Glyma.07G060600	Protein of unknown function (DUF1191)	AT4G23720	N
7.2	3835000	5930000	513	Glyma.07G060700	N	AT4G01150	Determines thylakoid architecture by inducing membrane curvature
7.2	3835000	5930000	513	Glyma.07G060800	copper ion binding	AT4G05400	N
7.2	3835000	5930000	513	Glyma.07G060900	Nucleic acid-binding, OB-fold-like protein	AT2G04520	Seems to be required for maximal rate of protein biosynthesis
7.2	3835000	5930000	513	Glyma.07G061000	POZ/BTB containin G-protein 1	AT3G61600	N
7.2	3835000	5930000	513	Glyma.07G061100	N	N	N
7.2	3835000	5930000	513	Glyma.07G061200	N	N	N
7.2	3835000	5930000	513	Glyma.07G061300	N	AT5G41620	N
7.2	3835000	5930000	513	Glyma.07G061400	Galactose oxidase/kelch repeat superfamily protein	AT3G61590	N
7.2	3835000	5930000	513	Glyma.07G061500	BCL-2-associated athanogene 6	AT2G46240	Regulates programmed cell death and stress responses including heat response
7.2	3835000	5930000	513	Glyma.07G061600	chitinase A	AT5G24090	Defense against chitin containing fungal pathogens
7.2	3835000	5930000	513	Glyma.07G061700	N	N	N
7.2	3835000	5930000	513	Glyma.07G061800	chitinase A	AT5G24090	Defense against chitin containing fungal pathogens
7.2	3835000	5930000	513	Glyma.07G061900	N	N	N
7.2	3835000	5930000	513	Glyma.07G062000	N	N	N
7.2	3835000	5930000	513	Glyma.07G062100	glycosyl transferase family 1 protein	AT4G01210	N
7.2	3835000	5930000	513	Glyma.07G062200	ABI-1-like 1	AT2G46225	Involved in regulation of actin and microtubule organization
7.2	3835000	5930000	513	Glyma.07G062300	Uncharacterized conserved protein (DUF2358)	AT2G46220	N
7.2	3835000	5930000	513	Glyma.07G062400	chloroplast sulfur E	AT4G26500	Chlorosis and growth retardation
7.2	3835000	5930000	513	Glyma.07G062500	GRIP-related ARF-binding domain-containing protein 1	AT3G61570	Golgi matrix protein playing a role in tethering of vesicles to Golgi membranes
7.2	3835000	5930000	513	Glyma.07G062600	Reticulon family protein	AT2G46170	N
7.2	3835000	5930000	513	Glyma.07G062700	S-adenosyl-L-methionine-dependent methyltransferases superfamily protein	AT4G01240	N
7.2	3835000	5930000	513	Glyma.07G062800	RING/U-box superfamily protein	AT2G46160	N
7.2	3835000	5930000	513	Glyma.07G062900	NB-ARC domain-containing disease resistance protein	AT4G26090	Disease resistance (R) protein, recognizes the avirulence protein from P. syringae, restricts pathogen growth
7.2	3835000	5930000	513	Glyma.07G063000	Protein of unknown function (DUF674)	AT3G09140	N
7.2	3835000	5930000	513	Glyma.07G063100	Disease resistance protein (CC-NBS-LRR class) family	AT1G12220	Disease resistance (R) protein, recognizes the avirulence protein from P. syringae, restricts pathogen growth
7.2	3835000	5930000	513	Glyma.07G063200	N	N	N
7.2	3835000	5930000	513	Glyma.07G063300	NB-ARC domain-containing disease resistance protein	AT4G26090	Disease resistance (R) protein, recognizes the avirulence protein from P. syringae, restricts pathogen growth
7.2	3835000	5930000	513	Glyma.07G063400	N	N	N
7.2	3835000	5930000	513	Glyma.07G063500	N	N	N
7.2	3835000	5930000	513	Glyma.07G063600	NB-ARC domain-containing disease resistance protein	AT4G26090	Disease resistance (R) protein, recognizes the avirulence protein from P. syringae, restricts pathogen growth
7.2	3835000	5930000	513	Glyma.07G063700	Disease resistance protein (CC-NBS-LRR class) family	AT1G12220	Disease resistance (R) protein, recognizes the avirulence protein from P. syringae, restricts pathogen growth
7.2	3835000	5930000	513	Glyma.07G063800	Protein of unknown function (DUF674)	AT3G09140	N
7.2	3835000	5930000	513	Glyma.07G063900	Late embryogenesis abundant (LEA) hydroxyproline-rich glycoprotein family	AT2G46150	N
7.2	3835000	5930000	513	Glyma.07G064000	Nuclear transport factor 2 (NTF2) family protein	AT2G46100	N
7.2	3835000	5930000	513	Glyma.07G064100	NB-ARC domain-containing disease resistance protein	AT4G26090	Disease resistance (R) protein, recognizes the avirulence protein from P. syringae, restricts pathogen growth
7.2	3835000	5930000	513	Glyma.07G064200	N	N	N
7.2	3835000	5930000	513	Glyma.07G064300	N	N	N
7.2	3835000	5930000	513	Glyma.07G064400	Protein of unknown function (DUF674)	AT5G01150	N
7.2	3835000	5930000	513	Glyma.07G064500	Protein of unknown function (DUF674)	AT3G09120	N
7.2	3835000	5930000	513	Glyma.07G064600	Phosphoenolpyruvate carboxylase family protein	AT3G61530	N
7.2	3835000	5930000	513	Glyma.07G064700	Late embryogenesis abundant protein	AT1G01470	N
7.2	3835000	5930000	513	Glyma.07G064800	RING/U-box superfamily protein	AT4G01270	N
7.2	3835000	5930000	513	Glyma.07G064900	Protein of unknown function (DUF674)	AT5G01150	N
7.2	3835000	5930000	513	Glyma.07G065000	NB-ARC domain-containing disease resistance protein	AT4G27190	Disease resistance protein
7.2	3835000	5930000	513	Glyma.07G065100	N	N	N
7.2	3835000	5930000	513	Glyma.07G065200	ATP binding;GTP binding;nucleotide binding;nucleoside-triphosphatases	AT5G47260	Potential disease resistance protein
7.2	3835000	5930000	513	Glyma.07G065300	Late embryogenesis abundant (LEA) hydroxyproline-rich glycoprotein family	AT2G46150	N
7.2	3835000	5930000	513	Glyma.07G065400	Protein of unknown function (DUF674)	AT3G09140	N
7.2	3835000	5930000	513	Glyma.07G065500	NB-ARC domain-containing disease resistance protein	AT4G27220	Probable disease resistance protein
7.2	3835000	5930000	513	Glyma.07G065600	NB-ARC domain-containing disease resistance protein	AT4G26090	Disease resistance (R) protein, recognizes the avirulence protein from P. syringae, restricts pathogen growth
7.2	3835000	5930000	513	Glyma.07G065700	ACC synthase 1	AT3G61510	N
7.3	35825000	37295000	509	Glyma.07G190700	Calmodulin-binding protein	AT5G57580	DNA binding protein to promote the expression of target genes
7.3	35825000	37295000	509	Glyma.07G190800	N	AT1G11240	N
7.3	35825000	37295000	509	Glyma.07G190900	sphingosine kinase 1	AT4G21540	Involved in the production of sphingolipid metabolites, required for abscisic acid (ABA) signaling that mediates stomatal closure, inhibition of seed germination and root elongation
7.3	35825000	37295000	509	Glyma.07G191000	Vacuolar protein sorting-associated protein VPS28 family protein	AT4G05000	Component of the ESCRT-I complex, destroys misfolded and demaged proteins
7.3	35825000	37295000	509	Glyma.07G191100	endonuclease 4	AT4G21585	Endonuclease that can use single-stranded RNA and DNA as substrates
7.3	35825000	37295000	509	Glyma.07G191200	alternative NAD(P)H dehydrogenase 2	AT2G29990	Catalyzes the oxidation of mitochondrial NADH
7.3	35825000	37295000	509	Glyma.07G191300	N	N	N
7.3	35825000	37295000	509	Glyma.07G191400	N	N	N
7.3	35825000	37295000	509	Glyma.07G191500	HAL2-like	AT5G54390	N
7.3	35825000	37295000	509	Glyma.07G191600	secretory carrier 3	AT1G61250	Probably involved in membrane trafficking
7.3	35825000	37295000	509	Glyma.07G191700	Protein of unknown function (DUF707)	AT1G11170	N
7.3	35825000	37295000	509	Glyma.07G191800	N	N	N
7.3	35825000	37295000	509	Glyma.07G191900	N	AT1G67960	Pollen tube positioning
7.3	35825000	37295000	509	Glyma.07G192000	bromodomain 4	AT1G61215	N
7.3	35825000	37295000	509	Glyma.07G192100	Transducin/WD40 repeat-like superfamily protein	AT1G61210	May participate in a complex which severs microtubules in an ATP-dependent manner
7.3	35825000	37295000	509	Glyma.07G192200	STRUBBELIG-receptor family 3	AT4G03390	N
7.3	35825000	37295000	509	Glyma.07G192300	N	AT1G11125	N
7.3	35825000	37295000	509	Glyma.07G192400	N	AT1G11120	N
7.3	35825000	37295000	509	Glyma.07G192500	SNF2 domain-containing protein / helicase domain-containing protein / zinc finger protein-related	AT1G61140	N
7.3	35825000	37295000	509	Glyma.07G192600	N	N	N
7.3	35825000	37295000	509	Glyma.07G192700	serine carboxypeptidase-like 31	AT1G11080	Probable carboxypeptidase
7.3	35825000	37295000	509	Glyma.07G192800	terpene synthase 04	AT1G61120	Biosynthesis of homoterpenes, attractants of herbivores parasitoids and predators e.g. predatory mites and parasitoid wasps
7.3	35825000	37295000	509	Glyma.07G192900	NAC domain containing protein 25	AT1G61110	Seed development and morphology
7.3	35825000	37295000	509	Glyma.07G193000	Toll-Interleukin-Resistance (TIR) domain family protein	AT1G61105	N
7.3	35825000	37295000	509	Glyma.07G193100	N	AT4G04980	N
7.3	35825000	37295000	509	Glyma.07G193200	N	N	N
7.3	35825000	37295000	509	Glyma.07G193300	N	N	N
7.3	35825000	37295000	509	Glyma.07G193400	N	N	N
7.3	35825000	37295000	509	Glyma.07G193500	N	N	N
7.3	35825000	37295000	509	Glyma.07G193600	N	N	N
7.3	35825000	37295000	509	Glyma.07G193700	homolog of yeast oxidase assembly 1 (OXA1)	AT5G62050	N
7.3	35825000	37295000	509	Glyma.07G193800	Protein of unknown function (DUF1218)	AT1G61065	N
7.3	35825000	37295000	509	Glyma.07G193900	Dof-type zinc finger DNA-binding family protein	AT1G28310	N
7.3	35825000	37295000	509	Glyma.07G194000	proline-rich spliceosome-associated (PSP) family protein	AT4G21660	N
7.3	35825000	37295000	509	Glyma.07G194100	N	N	N
7.3	35825000	37295000	509	Glyma.07G194200	plus-3 domain-containing protein	AT1G61040	Upregulates flowering repressors FLC and MADS-box genes, seed dormancy and germination
7.3	35825000	37295000	509	Glyma.07G194300	cytochrome P450, family 71, subfamily A, polypeptide 26	AT3G48270	N
7.3	35825000	37295000	509	Glyma.07G194400	cytochrome P450, family 71, subfamily A, polypeptide 22	AT3G48310	N
7.3	35825000	37295000	509	Glyma.07G194500	WAPL (Wings apart-like protein regulation of heterochromatin) protein	AT1G11060	Important for proper spindle attachment and assembly during meiosis
7.3	35825000	37295000	509	Glyma.07G194600	FRS (FAR1 Related Sequences) transcription factor family	AT4G15090	Lght response
7.3	35825000	37295000	509	Glyma.07G194700	N	N	N
7.3	35825000	37295000	509	Glyma.07G194800	C-terminal domain phosphatase-like 1	AT4G21670	Multifunctional regulator that modulates plant growth, stress, and phytohormones responses
7.3	35825000	37295000	509	Glyma.07G194900	Tetratricopeptide repeat (TPR)-like superfamily protein	AT5G14770	N
7.3	35825000	37295000	509	Glyma.07G195000	Clathrin light chain protein	AT2G20760	Clathrin is the major protein of the polyhedral coat of coated pits and vesicles
7.3	35825000	37295000	509	Glyma.07G195100	Protein kinase superfamily protein	AT3G09010	N
7.3	35825000	37295000	509	Glyma.07G195200	N	AT2G47960	N
7.3	35825000	37295000	509	Glyma.07G195300	Aluminium induced protein with YGL and LRDR motifs	AT4G27450	N
7.3	35825000	37295000	509	Glyma.07G195400	RING/U-box superfamily protein	AT3G47160	N
7.3	35825000	37295000	509	Glyma.07G195500	transcription factor-related	AT4G17020	Repair of DNA demage
7.3	35825000	37295000	509	Glyma.07G195600	N	AT4G21720	N
7.3	35825000	37295000	509	Glyma.07G195700	DNA mismatch repair protein MutS, type 2	AT1G65070	N
7.3	35825000	37295000	509	Glyma.07G195800	Rubber elongation factor protein (REF)	AT3G05500	N
7.3	35825000	37295000	509	Glyma.07G195900	AAA-type ATPase family protein	AT4G04910	Involved in vesicle-mediated transport
7.3	35825000	37295000	509	Glyma.07G196000	RING membrane-anchor 1	AT4G03510	Proteasomal degradation of aquaporin PIP2-1
7.3	35825000	37295000	509	Glyma.07G196100	N	AT2G33793	N
7.3	35825000	37295000	509	Glyma.07G196200	lsd one like 2	AT4G21610	May be involved in programmed cell death and defense response
7.3	35825000	37295000	509	Glyma.07G196300	Uncharacterised protein family (UPF0497)	AT1G03700	N
7.3	35825000	37295000	509	Glyma.07G196400	Pentatricopeptide repeat (PPR) superfamily protein	AT2G33760	N
7.3	35825000	37295000	509	Glyma.07G196500	phosphate 2	AT2G33770	Proteolysis
7.3	35825000	37295000	509	Glyma.07G196600	N	N	N
7.3	35825000	37295000	509	Glyma.07G196700	Ribosomal protein L21	AT4G30930	Female gametophyte development
7.3	35825000	37295000	509	Glyma.07G196800	lipoxygenase 3	AT1G17420	Pest resistance, senescence and responses to wounding
7.3	35825000	37295000	509	Glyma.07G196900	P-loop containing nucleoside triphosphate hydrolases superfamily protein	AT2G22870	N
7.3	35825000	37295000	509	Glyma.07G197000	Protein of unknown function (DUF616)	AT1G28240	N
7.3	35825000	37295000	509	Glyma.07G197100	Protein of unknown function (DUF506)	AT4G32480	N
7.3	35825000	37295000	509	Glyma.07G197200	Protein kinase superfamily protein	AT5G58950	N
7.3	35825000	37295000	509	Glyma.07G197300	basic helix-loop-helix (bHLH) DNA-binding superfamily protein	AT4G20970	N
7.3	35825000	37295000	509	Glyma.07G197400	N	N	N
7.3	35825000	37295000	509	Glyma.07G197500	Arabidopsis protein of unknown function (DUF241)	AT1G76210	N
7.3	35825000	37295000	509	Glyma.07G197600	DNAJ heat shock N-terminal domain-containing protein	AT5G23240	Root development
7.3	35825000	37295000	509	Glyma.07G197700	Transcription factor jumonji (jmj) family protein / zinc finger (C5HC2 type) family protein	AT5G46910	N
7.3	35825000	37295000	509	Glyma.07G197800	N	N	N
7.3	35825000	37295000	509	Glyma.07G197900	D111/G-patch domain-containing protein	AT1G33520	Resistance againast bacterial pathogen, P. syringae
7.3	35825000	37295000	509	Glyma.07G198000	VQ motif-containing protein	AT1G28280	Negative regulator of WRKY33 transcription factor activity in the promotion of defense gene expression
7.3	35825000	37295000	509	Glyma.07G198100	ralf-like 19	AT2G33775	Cell signaling peptide that may regulate plant stress, growth, and development
7.3	35825000	37295000	509	Glyma.07G198200	Telomerase activating protein Est1	AT1G28260	May play a role in growth and development
7.3	35825000	37295000	509	Glyma.07G198300	N	N	N
7.3	35825000	37295000	509	Glyma.07G198400	N	AT1G28250	N
7.3	35825000	37295000	509	Glyma.07G198500	Ribosomal protein S5 family protein	AT2G33800	Binds directly to 16S ribosomal RNA
7.3	35825000	37295000	509	Glyma.07G198600	Ribosomal protein S6e	AT5G10360	May play an important role in controlling cell growth and proliferation
7.3	35825000	37295000	509	Glyma.07G198700	N	AT5G11760	N
7.3	35825000	37295000	509	Glyma.07G198800	OBF-binding protein 3	AT3G55370	N
7.3	35825000	37295000	509	Glyma.07G198900	Dof-type zinc finger DNA-binding family protein	AT1G28310	N
7.3	35825000	37295000	509	Glyma.07G199000	squamosa promoter binding protein-like 3	AT2G33810	Promotes both vegetative phase change and flowering
7.3	35825000	37295000	509	Glyma.07G199100	N	N	N
7.3	35825000	37295000	509	Glyma.07G199200	Mitochondrial substrate carrier family protein	AT2G33820	N
7.3	35825000	37295000	509	Glyma.07G199300	N	N	N
7.3	35825000	37295000	509	Glyma.07G199400	N	N	N
7.3	35825000	37295000	509	Glyma.07G199500	receptor like protein 4	AT1G28340	N
7.3	35825000	37295000	509	Glyma.07G199600	Yippee family putative zinc-binding protein	AT5G53940	N
7.3	35825000	37295000	509	Glyma.07G199700	erf domain protein 9	AT5G44210	Involved in the regulation of gene expression by stress factors and by components of stress signal transduction pathways
7.3	35825000	37295000	509	Glyma.07G199800	MAC/Perforin domain-containing protein	AT1G28380	Negatively controls the salicylic acid (SA)-mediated pathway of programmed cell death in plant immunity
7.3	35825000	37295000	509	Glyma.07G199900	polyubiquitin 10	AT4G05320	N
7.3	35825000	37295000	509	Glyma.07G200000	HSP20-like chaperones superfamily protein	AT1G07400	Cytosolic mediator for sorting and targeting of nascent chloroplast outer envelope membrane (OEM) proteins to the chloroplast
7.3	35825000	37295000	509	Glyma.07G200100	polyubiquitin 10	AT4G05320	N
7.3	35825000	37295000	509	Glyma.07G200200	HSP20-like chaperones superfamily protein	AT1G53540	N
7.3	35825000	37295000	509	Glyma.07G200300	HSP20-like chaperones superfamily protein	AT1G07400	Cytosolic mediator for sorting and targeting of nascent chloroplast outer envelope membrane (OEM) proteins to the chloroplast
7.3	35825000	37295000	509	Glyma.07G200400	N	AT5G64680	N
7.3	35825000	37295000	509	Glyma.07G200500	HSP20-like chaperones superfamily protein	AT1G07400	Cytosolic mediator for sorting and targeting of nascent chloroplast outer envelope membrane (OEM) proteins to the chloroplast
7.3	35825000	37295000	509	Glyma.07G200600	HSP20-like chaperones superfamily protein	AT1G07400	Cytosolic mediator for sorting and targeting of nascent chloroplast outer envelope membrane (OEM) proteins to the chloroplast
7.3	35825000	37295000	509	Glyma.07G200700	HSP20-like chaperones superfamily protein	AT1G07400	Cytosolic mediator for sorting and targeting of nascent chloroplast outer envelope membrane (OEM) proteins to the chloroplast
7.3	35825000	37295000	509	Glyma.07G200800	Drought-responsive family protein	AT3G05700	N
7.3	35825000	37295000	509	Glyma.07G200900	Nucleic acid-binding, OB-fold-like protein	AT2G33845	N
7.3	35825000	37295000	509	Glyma.07G201000	N	AT3G17950	N
7.3	35825000	37295000	509	Glyma.07G201100	N	AT1G28400	N
7.3	35825000	37295000	509	Glyma.07G201200	homeobox-1	AT1G28420	Maintenance of the plant vegetative phase, May prevent early flowering by regulating flower genes, such as FT, SEP1, SEP3, AGL8/FUL, SOC1 and FLC
7.3	35825000	37295000	509	Glyma.07G201300	Glucose-6-phosphate/phosphate translocator-related	AT5G46110	Involved in photosynthetic acclimation, a light response resulting in increased tolerance to high-intensity light
7.3	35825000	37295000	509	Glyma.07G201400	Cysteinyl-tRNA synthetase, class Ia family protein	AT2G31170	Required for female gametophyte development
7.3	35825000	37295000	509	Glyma.07G201500	Protein of unknown function (DUF679)	AT4G18425	Involved in membrane remodeling
7.3	35825000	37295000	509	Glyma.07G201600	HAESA-like 1	AT1G28440	N
7.3	35825000	37295000	509	Glyma.07G201700	Protein kinase superfamily protein	AT5G46080	N
7.3	35825000	37295000	509	Glyma.07G201800	NAC domain containing protein 73	AT4G28500	Development of secondary cell wall
7.3	35825000	37295000	509	Glyma.07G201900	SMAD/FHA domain-containing protein	AT3G02400	N
7.3	35825000	37295000	509	Glyma.07G202000	cellulose synthase like E1	AT1G55850	Maintenance of cell wall
7.3	35825000	37295000	509	Glyma.07G202100	Guanylate-binding family protein	AT5G46070	N
7.3	35825000	37295000	509	Glyma.07G202200	Transcriptional factor B3 family protein / auxin-responsive factor AUX/IAA-related	AT2G33860	Auxin response factors (ARFs)
7.3	35825000	37295000	509	Glyma.07G202300	cytochrome P450, family 93, subfamily D, polypeptide 1	AT5G06900	N
7.3	35825000	37295000	509	Glyma.07G202400	cytochrome P450, family 705, subfamily A, polypeptide 5	AT5G47990	N
7.3	35825000	37295000	509	Glyma.07G202500	Histone superfamily protein	AT1G09200	N
7.3	35825000	37295000	509	Glyma.07G202600	hAT dimerisation domain-containing protein	AT3G17450	N
7.3	35825000	37295000	509	Glyma.07G202700	vascular plant one zinc finger protein	AT1G28520	Promotes flowering by down-regulating 'FLOWERING LOCUS C' (FLC) and up-regulating 'FLOWERING LOCUS T' (FT)
7.3	35825000	37295000	509	Glyma.07G202800	N	N	N
7.3	35825000	37295000	509	Glyma.07G202900	RAB GTPase homolog A1F	AT5G60860	Intracellular vesicle trafficking and protein transport
7.3	35825000	37295000	509	Glyma.07G203000	WUSCHEL related homeobox 8	AT5G45980	Embryo development
7.3	35825000	37295000	509	Glyma.07G203100	RAC-like 2	AT5G45970	N
7.3	35825000	37295000	509	Glyma.07G203200	GDSL-like Lipase/Acylhydrolase superfamily protein	AT5G45960	N
7.3	35825000	37295000	509	Glyma.07G203300	negative regulator of systemic acquired resistance (SNI1)	AT4G18470	Resistance to bacterial pathogen, P. syrungae
7.3	35825000	37295000	509	Glyma.07G203400	Peroxidase superfamily protein	AT2G34060	Auxin catabolism, response to environmental stresses such as wounding, pathogen attack and oxidative stress
7.3	35825000	37295000	509	Glyma.07G203500	Single hybrid motif superfamily protein	AT2G35120	N
7.3	35825000	37295000	509	Glyma.07G203600	Apoptosis inhibitory protein 5 (API5)	AT2G34040	N
7.4	38145000	40000000	1043	Glyma.07G210700	Protein of unknown function (DUF1645)	AT2G15760	N
7.4	38145000	40000000	1043	Glyma.07G210800	RNA-binding protein 47B	AT3G19130	N
7.4	38145000	40000000	1043	Glyma.07G210900	P-loop containing nucleoside triphosphate hydrolases superfamily protein	AT2G15730	N
7.4	38145000	40000000	1043	Glyma.07G211000	alpha/beta-Hydrolases superfamily protein	AT1G47480	N
7.4	38145000	40000000	1043	Glyma.07G211100	alpha/beta-Hydrolases superfamily protein	AT1G47480	N
7.4	38145000	40000000	1043	Glyma.07G211200	alpha/beta-Hydrolases superfamily protein	AT1G47480	N
7.4	38145000	40000000	1043	Glyma.07G211300	Cyclin-dependent kinase inhibitor family protein	AT1G49620	N
7.4	38145000	40000000	1043	Glyma.07G211400	Protein of unknown function DUF829, transmembrane 53	AT2G15695	N
7.4	38145000	40000000	1043	Glyma.07G211500	ARP protein (REF)	AT1G49670	N
7.4	38145000	40000000	1043	Glyma.07G211600	autophagy 2	AT3G19190	Negative regulation of plant defense responses to biotrophic pathogens
7.4	38145000	40000000	1043	Glyma.07G211700	N	AT4G34419	N
7.4	38145000	40000000	1043	Glyma.07G211800	PLANT CADMIUM RESISTANCE 2	AT1G14870	Zinc transport
7.4	38145000	40000000	1043	Glyma.07G211900	Tetratricopeptide repeat (TPR)-like superfamily protein	AT2G15690	N
7.4	38145000	40000000	1043	Glyma.07G212000	Calcium-binding EF-hand family protein	AT2G15680	Potential calcium sensor
7.4	38145000	40000000	1043	Glyma.07G212100	protein disulfide isomerases	AT3G19220	Thylakoid formation in germinating seedlings
7.4	38145000	40000000	1043	Glyma.07G212200	Leucine-rich repeat (LRR) family protein	AT3G19230	N
7.4	38145000	40000000	1043	Glyma.07G212300	Vacuolar import/degradation, Vid27-related protein	AT3G19240	N
7.4	38145000	40000000	1043	Glyma.07G212400	redox responsive transcription factor 1	AT4G34410	Response to stress
7.4	38145000	40000000	1043	Glyma.07G212500	LAG1 homologue 2	AT3G19260	Resistance against mycotoxins throught sphingolipids
7.4	38145000	40000000	1043	Glyma.07G212600	RNA cyclase family protein	AT5G22100	N
7.4	38145000	40000000	1043	Glyma.07G212700	cytochrome P450, family 707, subfamily A, polypeptide 4	AT3G19270	Oxidative degradation of abscisic acid
7.4	38145000	40000000	1043	Glyma.07G212800	nitrite reductase 1	AT2G15620	Catalyzes reduction of nitrite to ammonium
7.4	38145000	40000000	1043	Glyma.07G212900	fucosyltransferase 11	AT3G19280	Cell wall synthesis
7.4	38145000	40000000	1043	Glyma.07G213000	cold regulated gene 27	AT5G42900	Negative regulator of freezing tolerance
7.4	38145000	40000000	1043	Glyma.07G213100	abscisic acid responsive element-binding factor 1	AT1G49720	ABA-regulated gene expression
7.4	38145000	40000000	1043	Glyma.07G213200	Class I glutamine amidotransferase-like superfamily protein	AT4G34020	Chloroplast development
7.4	38145000	40000000	1043	Glyma.07G213300	N	N	N
7.4	38145000	40000000	1043	Glyma.07G213400	hAT dimerisation domain-containing protein / transposase-related	AT5G33406	N
7.4	38145000	40000000	1043	Glyma.07G213500	3-methylcrotonyl-CoA carboxylase	AT4G34030	Leucine and isovaleric acid catabolism
7.4	38145000	40000000	1043	Glyma.07G213600	N	AT5G20935	N
7.4	38145000	40000000	1043	Glyma.07G213700	Thioredoxin superfamily protein	AT2G15570	Meristem maintenance
7.4	38145000	40000000	1043	Glyma.07G213800	Putative endonuclease or glycosyl hydrolase	AT2G15560	N
7.4	38145000	40000000	1043	Glyma.07G213900	Protein kinase superfamily protein	AT3G19300	N
7.4	38145000	40000000	1043	Glyma.07G214000	Nucleic acid-binding, OB-fold-like protein	AT1G52950	N
7.4	38145000	40000000	1043	Glyma.07G214100	PLC-like phosphodiesterases superfamily protein	AT3G19310	N
7.4	38145000	40000000	1043	Glyma.07G214200	N	N	N
7.4	38145000	40000000	1043	Glyma.07G214300	plant U-box 26	AT1G49780	N
7.4	38145000	40000000	1043	Glyma.07G214400	N	N	N
7.4	38145000	40000000	1043	Glyma.07G214500	DNA-directed DNA polymerases	AT5G67100	N
7.4	38145000	40000000	1043	Glyma.07G214600	RING/U-box superfamily protein	AT2G15530	Promotes flowering by positive regulation of FLOWERING LOCUS T (FT)
7.4	38145000	40000000	1043	Glyma.07G214700	S-adenosyl-L-methionine-dependent methyltransferases superfamily protein	AT4G34050	Scopoletin biosynthesis in roots
7.4	38145000	40000000	1043	Glyma.07G214800	RNA-binding (RRM/RBD/RNP motifs) family protein	AT3G08000	N
7.4	38145000	40000000	1043	Glyma.07G214900	Ribosomal protein S5 domain 2-like superfamily protein	AT5G18380	N
7.4	38145000	40000000	1043	Glyma.07G215000	Plant protein of unknown function (DUF869)	AT2G23360	N
7.4	38145000	40000000	1043	Glyma.07G215100	cold regulated 314 thylakoid membrane 2	AT1G29390	N
7.4	38145000	40000000	1043	Glyma.07G215200	RING/U-box superfamily protein	AT4G34100	Synthesis of isoprenoids, defense response
7.4	38145000	40000000	1043	Glyma.07G215300	poly(A) binding protein 8	AT1G49760	Stability of mRNA
7.4	38145000	40000000	1043	Glyma.07G215400	Cystathionine beta-synthase (CBS) family protein	AT4G36910	N
7.4	38145000	40000000	1043	Glyma.07G215500	UDP-glycosyltransferase 73B4	AT2G15490	Detoxification of chemicals
7.4	38145000	40000000	1043	Glyma.07G215600	Protein of unknown function (DUF579)	AT5G67210	Xylan biosynthesis
7.4	38145000	40000000	1043	Glyma.07G215700	Leucine-rich repeat (LRR) family protein	AT4G06744	N
7.4	38145000	40000000	1043	Glyma.07G215800	N	N	N
7.4	38145000	40000000	1043	Glyma.07G215900	Leucine-rich repeat (LRR) family protein	AT1G49750	N
7.4	38145000	40000000	1043	Glyma.07G216000	myb domain protein 3	AT1G22640	N
7.4	38145000	40000000	1043	Glyma.07G216100	N	AT2G13770	N
7.4	38145000	40000000	1043	Glyma.07G216200	ARM repeat superfamily protein	AT1G71020	E3 ubiquitin ligase
7.4	38145000	40000000	1043	Glyma.07G216300	Pentatricopeptide repeat (PPR) superfamily protein	AT3G02010	N
7.4	38145000	40000000	1043	Glyma.07G216400	N	AT2G01340	N
7.4	38145000	40000000	1043	Glyma.07G216500	N	N	N
7.4	38145000	40000000	1043	Glyma.07G216600	FORMS APLOID AND BINUCLEATE CELLS 1C	AT1G71010	Cellular homeostasis and in adaptation
7.4	38145000	40000000	1043	Glyma.07G216700	Chaperone DnaJ-domain superfamily protein	AT1G71000	N
7.4	38145000	40000000	1043	Glyma.07G216800	hydroxyproline-rich glycoprotein family protein	AT1G23040	N
7.4	38145000	40000000	1043	Glyma.07G216900	hydroxyproline-rich glycoprotein family protein	AT1G70985	N
7.4	38145000	40000000	1043	Glyma.07G217000	Tetratricopeptide repeat (TPR)-like superfamily protein	AT2G01860	N
7.4	38145000	40000000	1043	Glyma.07G217100	N	N	N
7.4	38145000	40000000	1043	Glyma.07G217200	Pentatricopeptide repeat (PPR-like) superfamily protein	AT4G11690	N
7.4	38145000	40000000	1043	Glyma.07G217300	Protein of unknown function (DUF620)	AT1G75160	N
7.4	38145000	40000000	1043	Glyma.07G217400	ovate family protein 8	AT5G19650	Controls plant growth and development
7.4	38145000	40000000	1043	Glyma.07G217500	Tetrapyrrole (Corrin/Porphyrin) Methylases	AT4G31790	Detoxification
7.4	38145000	40000000	1043	Glyma.07G217600	TPX2 (targeting protein for Xklp2) protein family	AT1G70950	Orientation of microtubules
7.4	38145000	40000000	1043	Glyma.07G217700	NOD26-like intrinsic protein 4;2	AT5G37820	Aquaporins
7.4	38145000	40000000	1043	Glyma.07G217800	Pentatricopeptide repeat (PPR) superfamily protein	AT2G26790	N
7.4	38145000	40000000	1043	Glyma.07G217900	Auxin efflux carrier family protein	AT1G70940	Auxin efflux
7.4	38145000	40000000	1043	Glyma.07G218000	homeobox-leucine zipper protein 17	AT2G01430	N
7.4	38145000	40000000	1043	Glyma.07G218100	Pentatricopeptide repeat (PPR) superfamily protein	AT5G55840	N
7.4	38145000	40000000	1043	Glyma.07G218200	cytochrome P450, family 706, subfamily A, polypeptide 6	AT4G12320	N
7.4	38145000	40000000	1043	Glyma.07G218300	Protein of unknown function (DUF1685)	AT2G15590	N
7.4	38145000	40000000	1043	Glyma.07G218400	serine carboxypeptidase-like 50	AT1G15000	Carboxypeptidase
7.4	38145000	40000000	1043	Glyma.07G218500	winged-helix DNA-binding transcription factor family protein	AT5G08780	N
7.4	38145000	40000000	1043	Glyma.07G218600	P-loop containing nucleoside triphosphate hydrolases superfamily protein	AT2G01460	N
7.4	38145000	40000000	1043	Glyma.07G218700	Transducin/WD40 repeat-like superfamily protein	AT5G50650	N
7.4	38145000	40000000	1043	Glyma.07G218800	sulfate transporter 91	AT1G23090	Sulfate assimilation
7.4	38145000	40000000	1043	Glyma.07G218900	sulfate transporter 91	AT1G23090	Sulfate assimilation
7.4	38145000	40000000	1043	Glyma.07G219000	GroES-like family protein	AT1G23100	N
7.4	38145000	40000000	1043	Glyma.07G219100	Polynucleotidyl transferase, ribonuclease H-like superfamily protein	AT5G61090	N
7.4	38145000	40000000	1043	Glyma.07G219200	O-fucosyltransferase family protein	AT2G01480	Cell adhesion
7.4	38145000	40000000	1043	Glyma.07G219300	phytanoyl-CoA dioxygenase (PhyH) family protein	AT2G01490	Catabolism of fatty acids
7.4	38145000	40000000	1043	Glyma.07G219400	WUSCHEL related homeobox 1	AT3G18010	Developmental processes
7.4	38145000	40000000	1043	Glyma.07G219500	Ribosomal S17 family protein	AT5G04800	N
7.4	38145000	40000000	1043	Glyma.07G219600	CLAVATA3/ESR-RELATED 17	AT1G70895	Represses root apical meristem maintenance
7.4	38145000	40000000	1043	Glyma.07G219700	MLP-like protein 31	AT1G70840	N
7.4	38145000	40000000	1043	Glyma.07G219800	disease resistance family protein / LRR family protein	AT2G34930	N
7.4	38145000	40000000	1043	Glyma.07G219900	Calcium-dependent lipid-binding (CaLB domain) family protein	AT1G48590	ABA sensitivity
7.4	38145000	40000000	1043	Glyma.07G220000	Glycosyl hydrolase superfamily protein	AT4G18340	N
7.4	38145000	40000000	1043	Glyma.07G220100	N	AT2G34580	N
7.4	38145000	40000000	1043	Glyma.07G220200	SGS domain-containing protein	AT1G30070	N
7.4	38145000	40000000	1043	Glyma.07G220300	cytochrome P450, family 87, subfamily A, polypeptide 6	AT1G64940	N
7.4	38145000	40000000	1043	Glyma.07G220400	cytochrome P450, family 87, subfamily A, polypeptide 6	AT1G64940	N
7.4	38145000	40000000	1043	Glyma.07G220500	cytochrome P450, family 87, subfamily A, polypeptide 6	AT1G64940	N
7.4	38145000	40000000	1043	Glyma.07G220600	Exostosin family protein	AT2G35100	Response to mechanical stress
7.4	38145000	40000000	1043	Glyma.07G220700	S-locus lectin protein kinase family protein	AT1G11330	N
7.4	38145000	40000000	1043	Glyma.07G220800	SART-1 family	AT5G16780	Root, shoot and flower development
7.4	38145000	40000000	1043	Glyma.07G220900	DNA-directed RNA polymerase family protein	AT2G15430	RNA polymerase II transcription
7.4	38145000	40000000	1043	Glyma.07G221000	transcription activators	AT2G35110	Actin and microtubule organization
7.4	38145000	40000000	1043	Glyma.07G221100	TCP-1/cpn60 chaperonin family protein	AT5G18820	Protein assisted folding
7.4	38145000	40000000	1043	Glyma.07G221200	N	AT1G21065	N
7.4	38145000	40000000	1043	Glyma.07G221300	Single hybrid motif superfamily protein	AT2G35120	N
7.4	38145000	40000000	1043	Glyma.07G221400	N	N	N
7.4	38145000	40000000	1043	Glyma.07G221500	N	AT5G41980	N
7.4	38145000	40000000	1043	Glyma.07G221600	transferases, transferring hexosyl groups	AT1G11880	Stress response, reproduction, development
7.4	38145000	40000000	1043	Glyma.07G221700	alpha 1,4-glycosyltransferase family protein	AT4G19900	N
7.4	38145000	40000000	1043	Glyma.07G221800	alpha/beta-Hydrolases superfamily protein	AT4G19860	N
7.4	38145000	40000000	1043	Glyma.07G221900	Cytochrome c	AT5G45040	Photosynthesis
7.4	38145000	40000000	1043	Glyma.07G222000	N	N	N
7.4	38145000	40000000	1043	Glyma.07G222100	N	N	N
7.4	38145000	40000000	1043	Glyma.07G222200	Trypsin family protein	AT5G45030	N
7.4	38145000	40000000	1043	Glyma.07G222300	RNase H family protein	AT5G51080	N
7.4	38145000	40000000	1043	Glyma.07G222400	Glutathione S-transferase family protein	AT4G19880	N
7.4	38145000	40000000	1043	Glyma.07G222500	phloem protein 2-A1	AT4G19840	N
7.4	38145000	40000000	1043	Glyma.07G222600	zinc ion binding;nucleic acid binding	AT2G01050	N
7.4	38145000	40000000	1043	Glyma.07G222700	phosphate transporter 1;9	AT1G76430	Transporter of inorganic phosphate
7.4	38145000	40000000	1043	Glyma.07G222800	N	AT1G10180	Cell growth and organ morphogenesis
7.4	38145000	40000000	1043	Glyma.07G222900	ZPR1 zinc-finger domain protein	AT5G22480	N
7.4	38145000	40000000	1043	Glyma.07G223000	vesicle-associated membrane protein 726	AT1G04760	Transport of vesicles in cell
7.4	38145000	40000000	1043	Glyma.07G223100	SBP (S-ribonuclease binding protein) family protein	AT5G45100	Abiotic stress responses
7.4	38145000	40000000	1043	Glyma.07G223200	zinc transporter 10 precursor	AT1G31260	Zinc uptake from the rhizosphere
7.4	38145000	40000000	1043	Glyma.07G223300	N	AT2G04340	N
7.5	40275000	44025000	886	Glyma.07G225800	plasmodesmata callose-binding protein 3	AT1G18650	N
7.5	40275000	44025000	886	Glyma.07G225900	N	N	N
7.5	40275000	44025000	886	Glyma.07G226000	general regulatory factor 12	AT1G26480	cis-acting DNA regulatory element found in plant genes
7.5	40275000	44025000	886	Glyma.07G226100	QUASIMODO2 LIKE 2	AT2G03480	N
7.5	40275000	44025000	886	Glyma.07G226200	Pentatricopeptide repeat (PPR) superfamily protein	AT2G03380	N
7.5	40275000	44025000	886	Glyma.07G226300	appr-1-p processing enzyme family protein	AT1G69340	N
7.5	40275000	44025000	886	Glyma.07G226400	glutamate receptor 2.8	AT2G29110	Membraneous transport
7.5	40275000	44025000	886	Glyma.07G226500	glutamate receptor 2.8	AT2G29110	Membraneous transport
7.5	40275000	44025000	886	Glyma.07G226600	N	AT1G13930	N
7.5	40275000	44025000	886	Glyma.07G226700	Remorin family protein	AT1G13920	N
7.5	40275000	44025000	886	Glyma.07G226800	C2H2-like zinc finger protein	AT1G26610	N
7.5	40275000	44025000	886	Glyma.07G226900	N	AT1G26580	N
7.5	40275000	44025000	886	Glyma.07G227000	N	N	N
7.5	40275000	44025000	886	Glyma.07G227100	Plant protein of unknown function (DUF863)	AT1G13940	N
7.5	40275000	44025000	886	Glyma.07G227200	WRKY DNA-binding protein 3	AT2G03340	Elicitor-responsive cis-acting element
7.5	40275000	44025000	886	Glyma.07G227300	maturase K	ATCG00040	Post transcriptional regulation, splicing
7.5	40275000	44025000	886	Glyma.07G227400	GC-rich sequence DNA-binding factor-like protein	AT5G08550	Endoreduplication
7.5	40275000	44025000	886	Glyma.07G227500	N	N	N
7.5	40275000	44025000	886	Glyma.07G227600	Protein of unknown function (DUF1336)	AT1G13970	N
7.5	40275000	44025000	886	Glyma.07G227700	DHHC-type zinc finger family protein	AT1G69420	Cell growth
7.5	40275000	44025000	886	Glyma.07G227800	N	AT1G26650	N
7.5	40275000	44025000	886	Glyma.07G227900	N	AT5G52545	N
7.5	40275000	44025000	886	Glyma.07G228000	VH1-interacting kinase	AT1G14000	N
7.5	40275000	44025000	886	Glyma.07G228100	emp24/gp25L/p24 family/GOLD family protein	AT1G26690	Vesicle transport in cell
7.5	40275000	44025000	886	Glyma.07G228200	O-fucosyltransferase family protein	AT1G14020	Biosyntheiss of pectinin seed coat
7.5	40275000	44025000	886	Glyma.07G228300	Rubisco methyltransferase family protein	AT1G14030	Glycolysis of sugar
7.5	40275000	44025000	886	Glyma.07G228400	EXS (ERD1/XPR1/SYG1) family protein	AT1G14040	Transport inorganic phosphate (Pi)
7.5	40275000	44025000	886	Glyma.07G228500	GCK domain-containing protein	AT1G14060	N
7.5	40275000	44025000	886	Glyma.07G228600	myb domain protein 16	AT5G15310	Cuticle biosynthesis and wax accumulation in reproductive organs and trichomes
7.5	40275000	44025000	886	Glyma.07G228700	myb domain protein 105	AT1G69560	Meristem initiation and maintenance
7.5	40275000	44025000	886	Glyma.07G228800	N	N	N
7.5	40275000	44025000	886	Glyma.07G228900	AGAMOUS-like 30	AT2G03060	Pollen development
7.5	40275000	44025000	886	Glyma.07G229000	expansin A15	AT2G03090	Loosening and extension of plant cell walls
7.5	40275000	44025000	886	Glyma.07G229100	NAC-like, activated by AP3/PI	AT1G69490	Chlorophyll degradation in leaves, senescence
7.5	40275000	44025000	886	Glyma.07G229200	SET domain protein 35	AT1G26760	N
7.5	40275000	44025000	886	Glyma.07G229300	N	AT4G33690	N
7.5	40275000	44025000	886	Glyma.07G229400	TTF-type zinc finger protein with HAT dimerisation domain	AT1G19260	N
7.5	40275000	44025000	886	Glyma.07G229500	Calcium-binding EF-hand family protein	AT5G39670	Calcium uptake
7.5	40275000	44025000	886	Glyma.07G229600	cycling DOF factor 2	AT5G39660	Photoperiodic flowering response
7.5	40275000	44025000	886	Glyma.07G229700	N	N	N
7.5	40275000	44025000	886	Glyma.07G229800	Homeodomain-like superfamily protein	AT1G69580	N
7.5	40275000	44025000	886	Glyma.07G229900	N	N	N
7.5	40275000	44025000	886	Glyma.07G230000	N	AT3G31430	N
7.5	40275000	44025000	886	Glyma.07G230100	RING/FYVE/PHD zinc finger superfamily protein	AT2G02960	N
7.5	40275000	44025000	886	Glyma.07G230200	homeobox protein 30	AT5G15210	Putative transcription factor
7.5	40275000	44025000	886	Glyma.07G230300	Protein of unknown function (DUF1666)	AT5G39785	N
7.5	40275000	44025000	886	Glyma.07G230400	Lateral root primordium (LRP) protein-related	AT5G12330	Floral argan development
7.5	40275000	44025000	886	Glyma.07G230500	N	N	N
7.5	40275000	44025000	886	Glyma.07G230600	RING/U-box superfamily protein	AT5G19430	N
7.5	40275000	44025000	886	Glyma.07G230700	Calcium-dependent lipid-binding (CaLB domain) family protein	AT5G12300	N
7.5	40275000	44025000	886	Glyma.07G230800	Argonaute family protein	AT2G27880	Post-transcriptional gene silencing (PTGS)
7.5	40275000	44025000	886	Glyma.07G230900	Predicted AT-hook DNA-binding family protein	AT5G49700	N
7.5	40275000	44025000	886	Glyma.07G231000	N	N	N
7.5	40275000	44025000	886	Glyma.07G231100	N	N	N
7.5	40275000	44025000	886	Glyma.07G231200	glycerol-3-phosphate acyltransferase 9	AT5G60620	Gametophytes development
7.5	40275000	44025000	886	Glyma.07G231300	SWITCH/sucrose nonfermenting 3C	AT1G21700	Gene expression
7.5	40275000	44025000	886	Glyma.07G231400	ABC-2 type transporter family protein	AT5G19410	N
7.5	40275000	44025000	886	Glyma.07G231500	N	AT5G13500	Cell signalling
7.5	40275000	44025000	886	Glyma.07G231600	Argonaute family protein	AT2G27880	Post-transcriptional gene silencing (PTGS)
7.5	40275000	44025000	886	Glyma.07G231700	N	N	N
7.5	40275000	44025000	886	Glyma.07G231800	Telomerase activating protein Est1	AT5G19400	Growth and development
7.5	40275000	44025000	886	Glyma.07G231900	Got1/Sft2-like vescicle transport protein family	AT3G49420	N
7.5	40275000	44025000	886	Glyma.07G232000	Phospholipase A2 family protein	AT4G29070	N
7.5	40275000	44025000	886	Glyma.07G232100	N	N	N
7.5	40275000	44025000	886	Glyma.07G232200	zinc ion binding	AT4G13970	N
7.5	40275000	44025000	886	Glyma.07G232300	N	N	N
7.5	40275000	44025000	886	Glyma.07G232400	calcium-dependent protein kinase 17	AT5G12180	May play a role in signal transduction pathways that involve calcium as a second messenger
7.5	40275000	44025000	886	Glyma.07G232500	CRT (chloroquine-resistance transporter)-like transporter 3	AT5G12170	Transport of glutathione (GSH)
7.5	40275000	44025000	886	Glyma.07G232600	RPM1-interacting protein 4 (RIN4) family protein	AT5G19473	N
7.5	40275000	44025000	886	Glyma.07G232700	N	AT4G02210	N
7.5	40275000	44025000	886	Glyma.07G232800	N	AT5G30490	N
7.5	40275000	44025000	886	Glyma.07G232900	lipoamide dehydrogenase 2	AT3G17240	Lipoamide dehydrogenase
7.5	40275000	44025000	886	Glyma.07G233000	Protein phosphatase 2C family protein	AT1G48040	N
7.5	40275000	44025000	886	Glyma.07G233100	calcium-dependent lipid-binding family protein	AT1G48090	N
7.5	40275000	44025000	886	Glyma.07G233200	S-adenosyl-L-methionine-dependent methyltransferases superfamily protein	AT3G17310	DNA methylation
7.5	40275000	44025000	886	Glyma.07G233300	N	N	N
7.5	40275000	44025000	886	Glyma.07G233400	evolutionarily conserved C-terminal region 7	AT1G48110	N
7.5	40275000	44025000	886	Glyma.07G233500	ARM repeat superfamily protein	AT3G17340	N
7.5	40275000	44025000	886	Glyma.07G233600	N	AT3G17350	N
7.5	40275000	44025000	886	Glyma.07G233700	TRAF-like family protein	AT3G17380	N
7.5	40275000	44025000	886	Glyma.07G233800	S-adenosylmethionine synthetase 2	AT4G01850	Hydrolysis of the triphosphate
7.5	40275000	44025000	886	Glyma.07G233900	pleiotropic drug resistance 9	AT3G53480	Defense protein
7.5	40275000	44025000	886	Glyma.07G234000	pleiotropic drug resistance 9	AT3G53480	Defense protein
7.5	40275000	44025000	886	Glyma.07G234100	N	N	N
7.5	40275000	44025000	886	Glyma.07G234200	squamosa promoter binding protein-like 1	AT2G47070	N
7.5	40275000	44025000	886	Glyma.07G234300	Protein kinase superfamily protein	AT1G48210	N
7.5	40275000	44025000	886	Glyma.07G234400	Protein of unknown function, DUF538	AT4G24130	N
7.5	40275000	44025000	886	Glyma.07G234500	Protein kinase superfamily protein	AT1G56720	N
7.5	40275000	44025000	886	Glyma.07G234600	N	N	N
7.5	40275000	44025000	886	Glyma.07G234700	ankyrin repeat family protein	AT1G03670	N
7.5	40275000	44025000	886	Glyma.07G234800	Tetratricopeptide repeat (TPR)-like superfamily protein	AT3G57430	Photosynthesis
7.5	40275000	44025000	886	Glyma.07G234900	N	AT2G24960	N
7.5	40275000	44025000	886	Glyma.07G235000	molybdopterin biosynthesis MoaE family protein	AT2G43760	Catalytic subunit of the molybdopterin synthase complex
7.5	40275000	44025000	886	Glyma.07G235100	molybdopterin biosynthesis MoaE family protein	AT2G43760	Catalytic subunit of the molybdopterin synthase complex
7.5	40275000	44025000	886	Glyma.07G235200	homolog of yeast oxidase assembly 1 (OXA1)	AT5G62050	N
7.5	40275000	44025000	886	Glyma.07G235300	CLAVATA3/ESR-RELATED 22	AT5G12235	Represses root apical meristem maintenance
7.5	40275000	44025000	886	Glyma.07G235400	Aldolase superfamily protein	AT2G26800	Catabolism of branched amino acids such as leucine
7.5	40275000	44025000	886	Glyma.07G235500	F-box family protein	AT2G32560	N
7.5	40275000	44025000	886	Glyma.07G235600	heat shock transcription factor B4	AT1G46264	Transcriptional regulator that specifically binds DNA sequence 5'-AGAAnnTTCT-3' known as heat shock promoter elements (HSE)
7.5	40275000	44025000	886	Glyma.07G235700	ribosomal protein S1	AT5G30510	Heat stresstolerance
7.5	40275000	44025000	886	Glyma.07G235800	ubiquitin protein ligase 6	AT3G17205	Proteasomal degradation of target proteins
7.5	40275000	44025000	886	Glyma.07G235900	myb domain protein 108	AT3G06490	Regulates stamen maturation and male fertility in response to jasmonate signaling
7.5	40275000	44025000	886	Glyma.07G236000	Plant neutral invertase family protein	AT3G06500	Regulation of aerial tissue development and floral transition
7.5	40275000	44025000	886	Glyma.07G236100	gibberellin 2-oxidase 4	AT1G47990	Catabolism of gibberellins
7.5	40275000	44025000	886	Glyma.07G236200	TATA binding protein associated factor 21kDa subunit	AT1G54140	Regulation of RNA polymerase transcription
7.5	40275000	44025000	886	Glyma.07G236300	Glycosyl hydrolase superfamily protein	AT3G06510	Freezing tolerance, chloroplast protection
7.5	40275000	44025000	886	Glyma.07G236400	Protein of unknown function (DUF579)	AT1G09610	4-O-methylation of glucuronic acid side chains on xylan
7.5	40275000	44025000	886	Glyma.07G236500	Protein of unknown function (DUF579)	AT1G09610	4-O-methylation of glucuronic acid side chains on xylan
7.5	40275000	44025000	886	Glyma.07G236600	serine carboxypeptidase-like 33	AT3G17180	Carboxypeptidase
7.5	40275000	44025000	886	Glyma.07G236700	Protein of unknown function, DUF538	AT5G49600	N
7.5	40275000	44025000	886	Glyma.07G236800	N	AT1G47980	N
7.5	40275000	44025000	886	Glyma.07G236900	N	AT1G47980	N
7.5	40275000	44025000	886	Glyma.07G237000	O-acetyltransferase family protein	AT3G06550	Secondary wall biosynthesis
7.5	40275000	44025000	886	Glyma.07G237100	N	N	N
7.5	40275000	44025000	886	Glyma.07G237200	N	AT1G47970	N
7.5	40275000	44025000	886	Glyma.07G237300	cell wall / vacuolar inhibitor of fructosidase 1	AT1G47960	Inhibits fructosidases from vacuoles
7.5	40275000	44025000	886	Glyma.07G237400	Peroxidase superfamily protein	AT4G16270	Response to environmental stresses such as wounding, pathogen attack and oxidative stress
7.5	40275000	44025000	886	Glyma.07G237500	Plant invertase/pectin methylesterase inhibitor superfamily protein	AT3G17130	N
7.5	40275000	44025000	886	Glyma.07G237600	N	AT3G17120	N
7.5	40275000	44025000	886	Glyma.07G237700	Mevalonate/galactokinase family protein	AT3G06580	Sugar-1-kinase
7.5	40275000	44025000	886	Glyma.07G237800	P-loop containing nucleoside triphosphate hydrolases superfamily protein	AT4G21800	Cell division
7.5	40275000	44025000	886	Glyma.07G237900	Flowering time control protein FCA	AT4G16280	Early flowering
7.5	40275000	44025000	886	Glyma.07G238000	WRKY DNA-binding protein 23	AT2G47260	Intracts with elicitor-responsive cis-acting element
7.5	40275000	44025000	886	Glyma.07G238100	N	N	N
7.5	40275000	44025000	886	Glyma.07G238200	prefoldin 3	AT5G49510	Protein folding
7.5	40275000	44025000	886	Glyma.07G238300	sequence-specific DNA binding transcription factors	AT3G17100	Negatively regulates brassinosteroid signaling
7.5	40275000	44025000	886	Glyma.07G238400	minichromosome maintenance (MCM2/3/5) family protein	AT1G44900	Lateral root formation, Embryo development
7.5	40275000	44025000	886	Glyma.07G238500	minichromosome maintenance (MCM2/3/5) family protein	AT1G44900	Lateral root formation, Embryo development
7.5	40275000	44025000	886	Glyma.07G238600	N	N	N
7.5	40275000	44025000	886	Glyma.07G238700	Ca2+-binding protein 1	AT5G49480	Binds calcium in vitro
7.5	40275000	44025000	886	Glyma.07G238800	N	N	N
7.5	40275000	44025000	886	Glyma.07G238900	N	AT4G16180	N
7.5	40275000	44025000	886	Glyma.07G239000	Protein phosphatase 2C family protein	AT3G17090	N
7.5	40275000	44025000	886	Glyma.07G239100	ubiquitin-conjugating enzyme 23	AT2G16920	E1 complex attachment to other proteins
7.5	40275000	44025000	886	Glyma.07G239200	enoyl-CoA hydratase/isomerase A	AT4G16210	N
7.5	40275000	44025000	886	Glyma.07G239300	N	N	N
7.5	40275000	44025000	886	Glyma.07G239400	GDSL-like Lipase/Acylhydrolase superfamily protein	AT2G23540	N
7.5	40275000	44025000	886	Glyma.07G239500	DNA-binding enhancer protein-related	AT3G06610	N
7.5	40275000	44025000	886	Glyma.07G239600	PAS domain-containing protein tyrosine kinase family protein	AT5G49470	N
7.5	40275000	44025000	886	Glyma.07G239700	ATP citrate lyase subunit B 2	AT5G49460	Elongation of fatty acids, biosynthesis of isoprenoids, flavonoids and malonated derivatives
7.5	40275000	44025000	886	Glyma.07G239800	N	AT3G07510	N
7.5	40275000	44025000	886	Glyma.07G239900	Disease resistance-responsive (dirigent-like protein) family protein	AT1G22900	Biosynthesis of lignans, flavonolignans, and alkaloids
7.5	40275000	44025000	886	Glyma.07G240000	high chlorophyll fluorescent 107	AT3G17040	Processing of chloroplast encoded mRNAs
7.5	40275000	44025000	886	Glyma.07G240100	Acyl-CoA N-acyltransferases (NAT) superfamily protein	AT2G23060	N
7.5	40275000	44025000	886	Glyma.07G240200	Nucleic acid-binding proteins superfamily	AT3G17030	N
7.5	40275000	44025000	886	Glyma.07G240300	aldehyde dehydrogenase 22A1	AT3G66658	N
7.5	40275000	44025000	886	Glyma.07G240400	N	AT4G31980	N
7.5	40275000	44025000	886	Glyma.07G240500	PAPA-1-like family protein / zinc finger (HIT type) family protein	AT3G06660	N
7.5	40275000	44025000	886	Glyma.07G240600	ubiquitin-conjugating enzyme 32	AT3G17000	E1 complex attachment to other proteins
7.5	40275000	44025000	886	Glyma.07G240700	Haem oxygenase-like, multi-helical	AT3G16990	Hydrolysis the thiamine
7.5	40275000	44025000	886	Glyma.07G240800	N	N	N
7.5	40275000	44025000	886	Glyma.07G240900	N	N	N
7.5	40275000	44025000	886	Glyma.07G241000	N	N	N
7.5	40275000	44025000	886	Glyma.07G241100	N	N	N
7.5	40275000	44025000	886	Glyma.07G241200	RNA polymerases M/15 Kd subunit	AT3G16980	Component of RNA polymerase II
7.5	40275000	44025000	886	Glyma.07G241300	zinc knuckle (CCHC-type) family protein	AT5G49400	N
7.5	40275000	44025000	886	Glyma.07G241400	Mitochondrial import inner membrane translocase subunit Tim17/Tim22/Tim23 family protein	AT4G16160	Chrolophyll synthesis
7.5	40275000	44025000	886	Glyma.07G241500	binding	AT3G06670	N
7.5	40275000	44025000	886	Glyma.07G241600	lipoamide dehydrogenase 1	AT3G16950	Lipoamide dehydrogenase
7.5	40275000	44025000	886	Glyma.07G241700	Ribosomal L29e protein family	AT3G06680	N
7.5	40275000	44025000	886	Glyma.07G241800	secretion-associated RAS super family 2	AT4G02080	Transport protein
7.5	40275000	44025000	886	Glyma.07G241900	secretion-associated RAS super family 2	AT4G02080	Transport protein
7.5	40275000	44025000	886	Glyma.07G242000	calmodulin binding;transcription regulators	AT4G16150	Response to cold
7.5	40275000	44025000	886	Glyma.07G242100	acyl-activating enzyme 7	AT3G16910	Lipid mobilization
7.5	40275000	44025000	886	Glyma.07G242200	acyl-activating enzyme 7	AT3G16910	Lipid mobilization
7.5	40275000	44025000	886	Glyma.07G242300	cAMP-regulated phosphoprotein 19-related protein	AT4G16146	N
7.5	40275000	44025000	886	Glyma.07G242400	NAD(P)-binding Rossmann-fold superfamily protein	AT4G24220	Vascular strand development
7.5	40275000	44025000	886	Glyma.07G242500	associated molecule with the SH3 domain of STAM 3	AT4G16144	Transport protein
7.5	40275000	44025000	886	Glyma.07G242600	myb domain protein 111	AT5G49330	Controls flavonol biosynthesis primarily in cotyledons and leaves, confers tolerance to UV-B
7.5	40275000	44025000	886	Glyma.07G242700	N	AT5G26910	N
7.5	40275000	44025000	886	Glyma.07G242800	zinc finger protein 6	AT1G67030	Initiation of inflorescence trichomes in response to gibberellin and cytokinin
7.5	40275000	44025000	886	Glyma.07G242900	importin alpha isoform 1	AT3G06720	Mediates nuclear protein import across the nuclear envelope
7.5	40275000	44025000	886	Glyma.07G243000	GATA transcription factor 16	AT5G49300	N
7.5	40275000	44025000	886	Glyma.07G243100	phospholipases;galactolipases	AT1G61850	Hydrolysis lipids, jasmonate response, resitance to fungi
7.5	40275000	44025000	886	Glyma.07G243200	COBRA-like protein-7 precursor	AT4G16120	N
7.5	40275000	44025000	886	Glyma.07G243300	response regulator 2	AT4G16110	Promotes cytokinin-mediated leaf longevity
7.5	40275000	44025000	886	Glyma.07G243400	Protein of unknown function (DUF789)	AT4G16100	N
7.5	40275000	44025000	886	Glyma.07G243500	MLP-like protein 423	AT1G24020	N
7.5	40275000	44025000	886	Glyma.07G243600	MLP-like protein 423	AT1G24020	N
7.5	40275000	44025000	886	Glyma.07G243700	N	N	N
7.5	40275000	44025000	886	Glyma.07G243800	N	N	N
7.5	40275000	44025000	886	Glyma.07G243900	MLP-like protein 423	AT1G24020	N
7.5	40275000	44025000	886	Glyma.07G244000	Heavy metal transport/detoxification superfamily protein	AT3G56891	Heavy-metal-binding protein
7.5	40275000	44025000	886	Glyma.07G244100	transducin family protein / WD-40 repeat family protein	AT5G11240	N
7.5	40275000	44025000	886	Glyma.07G244200	Pectin lyase-like superfamily protein	AT3G06770	N
7.5	40275000	44025000	886	Glyma.07G244300	pumilio 24	AT3G16810	Regulates translation and mRNA stability
7.5	40275000	44025000	886	Glyma.07G244400	Chaperone DnaJ-domain superfamily protein	AT3G06778	N
7.5	40275000	44025000	886	Glyma.07G244500	Mono-/di-acylglycerol lipase, N-terminal;Lipase, class 3	AT4G16070	N
7.5	40275000	44025000	886	Glyma.07G244600	N	AT4G16060	N
7.5	40275000	44025000	886	Glyma.07G244700	Protein phosphatase 2C family protein	AT5G27930	N
7.5	40275000	44025000	886	Glyma.07G244800	glycine-rich protein	AT3G06780	N
7.5	40275000	44025000	886	Glyma.07G244900	Tetratricopeptide repeat (TPR)-like superfamily protein	AT3G16760	N
7.5	40275000	44025000	886	Glyma.07G245000	plastid developmental protein DAG, putative	AT3G06790	Organellar RNA editing
7.5	40275000	44025000	886	Glyma.07G245100	Pectin lyase-like superfamily protein	AT4G18180	N
7.5	40275000	44025000	886	Glyma.07G245200	N	N	N
7.5	40275000	44025000	886	Glyma.07G245300	Plant invertase/pectin methylesterase inhibitor superfamily	AT3G05610	Modification of cell walls
7.5	40275000	44025000	886	Glyma.07G245400	TOXICOS EN LEVADURA 2	AT3G16720	May be involved in the early steps of the plant defense signaling pathway
7.5	40275000	44025000	886	Glyma.07G245500	Tetratricopeptide repeat (TPR)-like superfamily protein	AT4G02750	N
7.5	40275000	44025000	886	Glyma.07G245600	IQ-domain 11	AT5G13460	N
7.5	40275000	44025000	886	Glyma.07G245700	lysyl-tRNA synthetase 1	AT3G11710	Aminoacylation of non-cognate tRNAs
7.5	40275000	44025000	886	Glyma.07G245800	alpha/beta-Hydrolases superfamily protein	AT4G15960	N
7.5	40275000	44025000	886	Glyma.07G245900	Fumarylacetoacetate (FAA) hydrolase family	AT4G15940	Copper binding protein
7.5	40275000	44025000	886	Glyma.07G246000	2-oxoacid dehydrogenases acyltransferase family protein	AT3G06850	Control of sugar-sensing mechanism involving Ser/Thr kinases and phosphatases
7.5	40275000	44025000	886	Glyma.07G246100	MATE efflux family protein	AT5G49130	N
7.5	40275000	44025000	886	Glyma.07G246200	Protein of unknown function (DUF581)	AT5G49120	SnRK1 regulation pathway
7.5	40275000	44025000	886	Glyma.07G246300	multifunctional protein 2	AT3G06860	Involves in seed germination
7.5	40275000	44025000	886	Glyma.07G246400	multifunctional protein 2	AT3G06860	Involves in seed germination
7.5	40275000	44025000	886	Glyma.07G246500	N	AT5G49100	N
7.5	40275000	44025000	886	Glyma.07G246600	NAD(P)-binding Rossmann-fold superfamily protein	AT3G62830	Glycosaminoglycan biosynthesis
7.5	40275000	44025000	886	Glyma.07G246700	N	AT3G06890	N
7.5	40275000	44025000	886	Glyma.07G246800	P-loop containing nucleoside triphosphate hydrolases superfamily protein	AT3G16630	Formation of Golgi-associated vesicles
7.5	40275000	44025000	886	Glyma.07G246900	Cysteine proteinases superfamily protein	AT4G15880	Control of flowering time
7.5	40275000	44025000	886	Glyma.07G247000	F-box family protein	AT3G06240	N
7.5	40275000	44025000	886	Glyma.07G247100	BTB/POZ domain-containing protein	AT4G15840	N
7.5	40275000	44025000	886	Glyma.07G247200	N	AT4G15820	N
7.5	40275000	44025000	886	Glyma.07G247300	protein arginine methyltransferase 4A	AT5G49020	Transcription regulation, mRNA stability
7.5	40275000	44025000	886	Glyma.07G247400	HMG-box (high mobility group) DNA-binding family protein	AT2G34450	N
7.5	40275000	44025000	886	Glyma.07G247500	ralf-like 33	AT4G15800	Regulates plant stress, growth, and development
7.5	40275000	44025000	886	Glyma.07G247600	Ribosomal protein S21e	AT5G27700	N
7.5	40275000	44025000	886	Glyma.07G247700	N	AT1G74875	N
7.5	40275000	44025000	886	Glyma.07G247800	N	AT1G74875	N
7.5	40275000	44025000	886	Glyma.07G247900	alanine-tRNA ligases;nucleic acid binding;ligases, forming aminoacyl-tRNA and related compounds;nucleotide binding;ATP binding	AT3G16565	N
7.5	40275000	44025000	886	Glyma.07G248000	Protein phosphatase 2C family protein	AT3G16560	N
7.5	40275000	44025000	886	Glyma.07G248100	Heavy metal transport/detoxification superfamily protein	AT5G27690	Heavy-metal-binding protein
7.5	40275000	44025000	886	Glyma.07G248200	Exostosin family protein	AT4G22580	Xyloglucan synthesis
7.5	40275000	44025000	886	Glyma.07G248300	vesicle-associated membrane protein 724	AT4G15780	Vesicles transport
7.5	40275000	44025000	886	Glyma.07G248400	flowering promoting factor 1	AT5G24860	GA-dependent transition to flowering
7.5	40275000	44025000	886	Glyma.07G248500	N	N	N
7.5	40275000	44025000	886	Glyma.07G248600	soybean gene regulated by cold-2	AT1G09070	Reactive oxygene species (ROS) production, cold response
7.5	40275000	44025000	886	Glyma.07G248700	Mitochondrial substrate carrier family protein	AT5G48970	Mitochondrial transporter
7.5	40275000	44025000	886	Glyma.07G248800	N	AT2G47820	N
7.5	40275000	44025000	886	Glyma.07G248900	Transducin/WD40 repeat-like superfamily protein	AT3G49660	Upregulates FLC and MAF4 expression to delay flowering
7.5	40275000	44025000	886	Glyma.07G249000	nuclear factor Y, subunit B5	AT2G47810	N
7.5	40275000	44025000	886	Glyma.07G249100	cullin 1	AT4G02570	Phytochrome A mediated light signalling, jasmonate response, floral organ development
7.5	40275000	44025000	886	Glyma.07G249200	N	N	N
7.5	40275000	44025000	886	Glyma.07G249300	Mitochondrial transcription termination factor family protein	AT5G07900	N
7.5	40275000	44025000	886	Glyma.07G249400	Tetratricopeptide repeat (TPR)-like superfamily protein	AT4G15720	N
7.5	40275000	44025000	886	Glyma.07G249500	N	N	N
7.5	40275000	44025000	886	Glyma.07G249600	CW-type Zinc Finger	AT3G62900	N
7.5	40275000	44025000	886	Glyma.07G249700	homolog of yeast sucrose nonfermenting 4	AT1G09020	Regulatory subunit of the probable trimeric SNF1-related protein kinase (SnRK) complex, which may play a role in a signal transduction cascade regulating gene expression and carbohydrate metabolism in higher plants
7.5	40275000	44025000	886	Glyma.07G249800	DNA binding	AT3G21430	N
7.5	40275000	44025000	886	Glyma.07G249900	Mitochondrial transcription termination factor family protein	AT5G07900	N
7.5	40275000	44025000	886	Glyma.07G250000	Zinc finger C-x8-C-x5-C-x3-H type family protein	AT2G47850	N
7.5	40275000	44025000	886	Glyma.07G250100	Integrase-type DNA-binding superfamily protein	AT5G18560	Floral meristem identity, stress signal transduction, controls lateral roots development
7.5	40275000	44025000	886	Glyma.07G250200	tonneau 2 (TON2)	AT5G18580	Microtubules formation
7.5	40275000	44025000	886	Glyma.07G250300	Tetratricopeptide repeat (TPR)-like superfamily protein	AT4G22760	N
7.5	40275000	44025000	886	Glyma.07G250400	Galactose oxidase/kelch repeat superfamily protein	AT5G18590	N
7.5	40275000	44025000	886	Glyma.07G250500	Thioredoxin superfamily protein	AT5G18600	Reduces GSH-thiol disulfides
7.5	40275000	44025000	886	Glyma.07G250600	Glutaredoxin family protein	AT3G21460	Reduces GSH-thiol disulfides
7.5	40275000	44025000	886	Glyma.07G250700	chromatin remodeling factor17	AT5G18620	Maintenance of the plant vegetative phase, delays flrowering
7.5	40275000	44025000	886	Glyma.07G250800	N	AT4G15650	N
7.5	40275000	44025000	886	Glyma.07G250900	CHY-type/CTCHY-type/RING-type Zinc finger protein	AT5G18650	Regulator of cell death and defense
7.5	40275000	44025000	886	Glyma.07G251000	N	AT4G15640	N
7.5	40275000	44025000	886	Glyma.07G251100	basic helix-loop-helix (bHLH) DNA-binding superfamily protein	AT1G49770	Embryo growth
7.5	40275000	44025000	886	Glyma.07G251200	Uncharacterised protein family (UPF0497)	AT4G15630	N
7.5	40275000	44025000	886	Glyma.07G251300	Uncharacterised protein family (UPF0497)	AT3G06390	N
7.5	40275000	44025000	886	Glyma.07G251400	N	AT4G15563	N
7.5	40275000	44025000	886	Glyma.07G251500	N	N	N
7.5	40275000	44025000	886	Glyma.07G251600	N	N	N
7.5	40275000	44025000	886	Glyma.07G251700	Protein kinase superfamily protein	AT1G54610	N
7.5	40275000	44025000	886	Glyma.07G251800	tubby like protein 3	AT2G47900	Abiotic stress signaling
7.5	40275000	44025000	886	Glyma.07G251900	sodium hydrogen exchanger 2	AT3G05030	Detoxification of chemicals in cell
7.5	40275000	44025000	886	Glyma.07G252000	vamp/synaptobrevin-associated protein 27-2	AT1G08820	Vesicle trafficking in cell
7.5	40275000	44025000	886	Glyma.07G252100	P-loop containing nucleoside triphosphate hydrolases superfamily protein	AT2G28290	Repressor of vegetative to reproductive development, jasmote and ethylene response, biotic resistence
7.5	40275000	44025000	886	Glyma.07G252200	Tetratricopeptide repeat (TPR)-like superfamily protein	AT2G36980	N
7.5	40275000	44025000	886	Glyma.07G252300	DNAJ heat shock N-terminal domain-containing protein	AT5G18750	N
7.5	40275000	44025000	886	Glyma.07G252400	Ankyrin repeat family protein	AT3G54070	N
7.5	40275000	44025000	886	Glyma.07G252500	Heavy metal transport/detoxification superfamily protein	AT3G21490	Heavy-metal-binding protein
7.5	40275000	44025000	886	Glyma.07G252600	Deoxyxylulose-5-phosphate synthase	AT4G15560	Chloroplast development
7.5	40275000	44025000	886	Glyma.07G252700	SC35-like splicing factor 28	AT5G18810	Spliceosome assembly
7.5	40275000	44025000	886	Glyma.07G252800	Major facilitator superfamily protein	AT5G18840	Sugar transporter
7.5	40275000	44025000	886	Glyma.07G252900	N	AT5G18850	N
7.5	40275000	44025000	886	Glyma.07G253000	inosine-uridine preferring nucleoside hydrolase family protein	AT5G18860	N
7.5	40275000	44025000	886	Glyma.07G253100	histidine-containing phosphotransmitter 1	AT3G21510	Cytokinin signal transduction
7.5	40275000	44025000	886	Glyma.07G253200	2-oxoglutarate (2OG) and Fe(II)-dependent oxygenase superfamily protein	AT5G18900	Formation of hydroxyprolines
7.5	40275000	44025000	886	Glyma.07G253300	N	AT4G15545	N
7.5	40275000	44025000	886	Glyma.07G253400	N	AT3G21570	N
7.5	40275000	44025000	886	Glyma.07G253500	DUF679 domain membrane protein 2	AT3G21550	Membrane remodeling
7.5	40275000	44025000	886	Glyma.07G253600	DUF679 domain membrane protein 2	AT3G21550	Membrane remodeling
7.5	40275000	44025000	886	Glyma.07G253700	pyruvate orthophosphate dikinase	AT4G15530	Remobilization of nitrogen reserves in senescing leaves
7.5	40275000	44025000	886	Glyma.07G253800	RING/U-box superfamily protein	AT4G03000	N
7.5	40275000	44025000	886	Glyma.07G253900	Protein phosphatase 2C family protein	AT3G06270	N
7.5	40275000	44025000	886	Glyma.07G254000	Adenosylmethionine decarboxylase family protein	AT5G18930	Embryogenesis, growth and development
7.5	40275000	44025000	886	Glyma.07G254100	galacturonosyltransferase-like 4	AT3G06260	Synthesis of macromolecules xylan and pectin
7.5	40275000	44025000	886	Glyma.07G254200	N	N	N
7.5	40275000	44025000	886	Glyma.07G254300	N	N	N
7.5	40275000	44025000	886	Glyma.07G254400	F-box/RNI-like superfamily protein	AT4G15475	N
7.5	40275000	44025000	886	Glyma.07G254500	Alcohol dehydrogenase transcription factor Myb/SANT-like family protein	AT2G44730	N
7.5	40275000	44025000	886	Glyma.07G254600	UDP-Glycosyltransferase superfamily protein	AT2G36770	N
7.5	40275000	44025000	886	Glyma.07G254700	UDP-glucosyl transferase 73B3	AT4G34131	Stress or defense responses
7.5	40275000	44025000	886	Glyma.07G254800	UDP-glycosyltransferase 73B4	AT2G15490	Detoxification of chemicals
7.5	40275000	44025000	886	Glyma.07G254900	UDP-glycosyltransferase 73B4	AT2G15490	Detoxification of chemicals
7.5	40275000	44025000	886	Glyma.07G255000	Copper amine oxidase family protein	AT1G31710	N
7.5	40275000	44025000	886	Glyma.07G255100	AWPM-19-like family protein	AT5G18970	N
7.5	40275000	44025000	886	Glyma.07G255200	alpha/beta-Hydrolases superfamily protein	AT4G14290	N
7.5	40275000	44025000	886	Glyma.07G255300	ARM repeat superfamily protein	AT5G18980	N
7.5	40275000	44025000	886	Glyma.07G255400	mitogen-activated protein kinase 16	AT5G19010	N
7.5	40275000	44025000	886	Glyma.07G255500	ribosomal protein S15A	AT1G07770	N
7.5	40275000	44025000	886	Glyma.07G255600	N	N	N
7.5	40275000	44025000	886	Glyma.07G255700	alpha/beta-Hydrolases superfamily protein	AT3G23600	N
7.5	40275000	44025000	886	Glyma.07G255800	alpha/beta-Hydrolases superfamily protein	AT3G23600	N
7.5	40275000	44025000	886	Glyma.07G255900	alpha/beta-Hydrolases superfamily protein	AT3G23600	N
7.5	40275000	44025000	886	Glyma.07G256000	alpha/beta-Hydrolases superfamily protein	AT3G23600	N
7.5	40275000	44025000	886	Glyma.07G256100	alpha/beta-Hydrolases superfamily protein	AT3G23600	N
7.5	40275000	44025000	886	Glyma.07G256200	ribonucleotide reductase 2A	AT3G23580	DNA synthesis
7.5	40275000	44025000	886	Glyma.07G256300	Family of unknown function (DUF716)	AT1G55230	N
7.5	40275000	44025000	886	Glyma.07G256400	Family of unknown function (DUF716)	AT1G55230	N
7.5	40275000	44025000	886	Glyma.07G256500	CBS domain-containing protein with a domain of unknown function (DUF21)	AT4G14240	N
7.5	40275000	44025000	886	Glyma.07G256600	RNA-binding (RRM/RBD/RNP motifs) family protein	AT5G19030	N
7.5	40275000	44025000	886	Glyma.07G256700	isopentenyltransferase 5	AT5G19040	Cytokinin biosynthesis
7.5	40275000	44025000	886	Glyma.07G256800	alpha/beta-Hydrolases superfamily protein	AT5G19050	N
7.5	40275000	44025000	886	Glyma.07G256900	N	AT3G06150	N
7.5	40275000	44025000	886	Glyma.07G257000	SNARE associated Golgi protein family	AT5G19070	N
7.5	40275000	44025000	886	Glyma.07G257100	N	AT3G06145	N
7.5	40275000	44025000	886	Glyma.07G257200	RING/U-box superfamily protein	AT5G19080	N
7.5	40275000	44025000	886	Glyma.07G257300	Heavy metal transport/detoxification superfamily protein	AT5G19090	Heavy-metal-binding protein
7.5	40275000	44025000	886	Glyma.07G257400	dual specificity protein phosphatase 1	AT3G23610	Has a dual specificity toward Ser/Thr and Tyr-containing proteins
7.5	40275000	44025000	886	Glyma.07G257500	Eukaryotic aspartyl protease family protein	AT1G03220	N
7.5	40275000	44025000	886	Glyma.07G257600	Pentatricopeptide repeat (PPR-like) superfamily protein	AT4G11690	N
7.5	40275000	44025000	886	Glyma.07G257700	Aluminium induced protein with YGL and LRDR motifs	AT5G19140	N
7.5	40275000	44025000	886	Glyma.07G257800	pfkB-like carbohydrate kinase family protein	AT5G19150	N
7.5	40275000	44025000	886	Glyma.07G257900	TRICHOME BIREFRINGENCE-LIKE 11	AT5G19160	Maintenance of cell wall
7.5	40275000	44025000	886	Glyma.07G258000	E1 C-terminal related 1	AT5G19180	N
7.5	40275000	44025000	886	Glyma.07G258100	N	AT5G19190	N
7.5	40275000	44025000	886	Glyma.07G258200	NAD(P)-binding Rossmann-fold superfamily protein	AT1G54870	Carbohydrate metabolism, desiccation tolerance
7.5	40275000	44025000	886	Glyma.07G258300	RING-H2 group F1A	AT4G14220	Gametophyte development
7.5	40275000	44025000	886	Glyma.07G258400	P-loop containing nucleoside triphosphate hydrolases superfamily protein	AT5G19210	N
7.5	40275000	44025000	886	Glyma.07G258500	ADP glucose pyrophosphorylase large subunit 1	AT5G19220	Synthesis of starch
7.5	40275000	44025000	886	Glyma.07G258600	beta glucosidase 46	AT1G61820	Lignification by hydrolyzing monolignol glucosides
7.5	40275000	44025000	886	Glyma.07G258700	beta glucosidase 46	AT1G61820	Lignification by hydrolyzing monolignol glucosides
7.5	40275000	44025000	886	Glyma.07G258800	cytochrome P450, family 77, subfamily B, polypeptide 1	AT1G11600	N
7.5	40275000	44025000	886	Glyma.07G258900	adenosine/AMP deaminase family protein	AT4G04880	N
7.5	40275000	44025000	886	Glyma.07G259000	phospholipases;galactolipases	AT1G61850	Hydrolysis lipids, jasmonate response, resitance to fungi
7.5	40275000	44025000	886	Glyma.07G259100	N	AT4G21780	N
7.5	40275000	44025000	886	Glyma.07G259200	cardiolipin synthase	AT4G04870	N
7.5	40275000	44025000	886	Glyma.07G259300	tobamovirus multiplication 1	AT4G21790	N
7.5	40275000	44025000	886	Glyma.07G259400	binding;calmodulin binding	AT4G21820	N
7.5	40275000	44025000	886	Glyma.07G259500	RNA-binding (RRM/RBD/RNP motifs) family protein	AT1G11650	mRNA stability
7.5	40275000	44025000	886	Glyma.07G259600	AT hook motif-containing protein	AT5G52890	N
7.5	40275000	44025000	886	Glyma.07G259700	N	AT3G20340	N
7.5	40275000	44025000	886	Glyma.07G259800	N	AT3G20340	N
7.5	40275000	44025000	886	Glyma.07G259900	N	AT3G20340	N
7.5	40275000	44025000	886	Glyma.07G260000	N	AT1G50660	N
7.5	40275000	44025000	886	Glyma.07G260100	Protein of unknown function, DUF584	AT1G11700	N
7.5	40275000	44025000	886	Glyma.07G260200	calcium-dependent protein kinase 21	AT4G04720	Calcium dependent signal transduction pathways
7.5	40275000	44025000	886	Glyma.07G260300	Peroxidase superfamily protein	AT4G21960	Response to environmental stresses such as wounding, pathogen attack and oxidative stress
7.5	40275000	44025000	886	Glyma.07G260400	Met-10+ like family protein / kelch repeat-containing protein	AT4G04670	N
7.5	40275000	44025000	886	Glyma.07G260500	starch synthase 3	AT1G11720	Control of starch accumulation in plastids
7.5	40275000	44025000	886	Glyma.07G260600	N	AT1G16630	N
7.5	40275000	44025000	886	Glyma.07G260700	Protein of unknown function, DUF584	AT4G04630	N
7.5	40275000	44025000	886	Glyma.07G260800	Galactosyltransferase family protein	AT1G05170	N
7.5	40275000	44025000	886	Glyma.07G260900	ROTUNDIFOLIA like 4	AT3G46613	N
7.5	40275000	44025000	886	Glyma.07G261000	Ubiquitin-like superfamily protein	AT4G21980	Autophagosomes formation
7.5	40275000	44025000	886	Glyma.07G261100	ankyrin repeat family protein	AT1G11740	N
7.5	40275000	44025000	886	Glyma.07G261200	Ankyrin repeat family protein	AT1G62050	N
7.5	40275000	44025000	886	Glyma.07G261300	N	N	N
7.5	40275000	44025000	886	Glyma.07G261400	glyoxalase I homolog	AT1G11840	N
7.5	40275000	44025000	886	Glyma.07G261500	APS reductase 3	AT4G21990	Reduces sulfate for Cys biosynthesis
7.5	40275000	44025000	886	Glyma.07G261600	O-Glycosyl hydrolases family 17 protein	AT1G11820	N
7.5	40275000	44025000	886	Glyma.07G261700	endonuclease/exonuclease/phosphatase family protein	AT1G11800	N
7.5	40275000	44025000	886	Glyma.07G261800	SKU5 similar 4	AT4G22010	N
7.5	40275000	44025000	886	Glyma.07G261900	N	AT4G28200	N
7.5	40275000	44025000	886	Glyma.07G262000	N	AT1G62250	N
7.5	40275000	44025000	886	Glyma.07G262100	Glycine cleavage T-protein family	AT1G11860	Degradation of glycine
7.5	40275000	44025000	886	Glyma.07G262200	F-box family protein with a domain of unknown function (DUF295)	AT4G22030	N
7.5	40275000	44025000	886	Glyma.07G262300	F-box family protein with a domain of unknown function (DUF295)	AT4G22030	N
7.5	40275000	44025000	886	Glyma.07G262400	F-box family protein with a domain of unknown function (DUF295)	AT4G22030	N
7.5	40275000	44025000	886	Glyma.07G262500	SLAC1 homologue 1	AT1G62280	Maintenance of anion homeostasis
7.5	40275000	44025000	886	Glyma.07G262600	Saposin-like aspartyl protease family protein	AT1G62290	Storage proteins breakdown
7.5	40275000	44025000	886	Glyma.07G262700	WRKY family transcription factor	AT1G62300	Control of senescence and pathogen defense
7.5	40275000	44025000	886	Glyma.07G262800	N	AT1G11915	N
7.5	40275000	44025000	886	Glyma.07G262900	Stigma-specific Stig1 family protein	AT1G11925	N
7.5	40275000	44025000	886	Glyma.07G263000	Peroxidase family protein	AT3G17070	Response to environmental stresses such as wounding, pathogen attack and oxidative stress
7.5	40275000	44025000	886	Glyma.07G263100	tRNA synthetase class I (I, L, M and V) family protein	AT4G04350	Attachment of an amino acid to its cognate tRNA
7.5	40275000	44025000	886	Glyma.07G263200	Transcription factor jumonji (jmjC) domain-containing protein	AT1G11950	N
7.5	40275000	44025000	886	Glyma.07G263300	ERD (early-responsive to dehydration stress) family protein	AT4G22120	Acts as an osmosensitive calcium-permeable cation channel
7.5	40275000	44025000	886	Glyma.07G263400	O-fucosyltransferase family protein	AT1G62330	N
7.5	40275000	44025000	886	Glyma.07G263500	PA-domain containing subtilase family protein	AT1G62340	Embryonic cuticle formation
7.5	40275000	44025000	886	Glyma.07G263600	KNOX/ELK homeobox transcription factor	AT1G62360	Required for shoot apical meristem (SAM) formation during embryogenesis
7.5	40275000	44025000	886	Glyma.07G263700	N	AT4G22190	N
7.5	40275000	44025000	886	Glyma.07G263800	Phosphofructokinase family protein	AT1G12000	Involved in glycolysis and gluconeogenesis
7.5	40275000	44025000	886	Glyma.07G263900	ovate family protein 3	AT5G58360	Plant growth and development
7.5	40275000	44025000	886	Glyma.07G264000	ZCW7	AT1G59600	N
7.5	40275000	44025000	886	Glyma.07G264100	RING/U-box superfamily protein	AT4G03965	N
7.5	40275000	44025000	886	Glyma.07G264200	ethylene-forming enzyme	AT1G05010	Ethylene biosynthesis
7.5	40275000	44025000	886	Glyma.07G264300	Octicosapeptide/Phox/Bem1p (PB1) domain-containing protein / tetratricopeptide repeat (TPR)-containing protein	AT1G62390	Polar growth of root hairs
7.5	40275000	44025000	886	Glyma.07G264400	Phosphotyrosine protein phosphatases superfamily protein	AT4G03960	Resitance to bacteria
7.5	40275000	44025000	886	Glyma.07G264500	N	N	N
7.5	40275000	44025000	886	Glyma.07G264600	EPS15 homology domain 2	AT4G05520	Endocytosis negative regulation
7.5	40275000	44025000	886	Glyma.07G264700	Protein kinase superfamily protein	AT1G62400	Negative regulator of CO2-induced stomatal closing
7.5	40275000	44025000	886	Glyma.07G264800	N	AT1G62422	N
7.5	40275000	44025000	886	Glyma.07G264900	carboxylesterases	AT4G22300	Carboxylesterase
7.5	40275000	44025000	886	Glyma.07G265000	Protein of unknown function (DUF506)	AT1G12030	N
7.5	40275000	44025000	886	Glyma.07G265100	Alkaline phytoceramidase (aPHC)	AT4G22330	Fomation of waxy cuticle, ABA mediated stomata closure, defense against bacteria
7.5	40275000	44025000	886	Glyma.07G265200	Immunoglobulin E-set superfamily protein	AT3G07880	Involves in reaction of Rho proteins which function in cell division, growth, morphogenesis, and pathogen defense
7.5	40275000	44025000	886	Glyma.07G265300	N	AT5G20130	N
7.5	40275000	44025000	886	Glyma.07G265400	SWIB complex BAF60b domain-containing protein	AT4G22360	N
7.5	40275000	44025000	886	Glyma.07G265500	N	N	N
7.5	40275000	44025000	886	Glyma.07G265600	ubiquitin protein ligase 5	AT4G12570	Regulates leaf senescence
7.5	40275000	44025000	886	Glyma.07G265700	ubiquitin protein ligase 5	AT4G12570	Regulates leaf senescence
7.5	40275000	44025000	886	Glyma.07G265800	F-box and associated interaction domains-containing protein	AT4G12560	Proteasomal degradation of target proteins
7.5	40275000	44025000	886	Glyma.07G265900	tonoplast dicarboxylate transporter	AT5G47560	Regulating the energization across the tonoplast
7.5	40275000	44025000	886	Glyma.07G266000	Cystatin/monellin superfamily protein	AT5G47550	Defense against pests and pathogens
7.5	40275000	44025000	886	Glyma.07G266100	Mo25 family protein	AT5G47540	N
7.5	40275000	44025000	886	Glyma.07G266200	Inositol monophosphatase family protein	AT3G02870	Phosphatase
7.5	40275000	44025000	886	Glyma.07G266300	Auxin-responsive family protein	AT5G47530	Electron transporter
7.5	40275000	44025000	886	Glyma.07G266400	ARM repeat superfamily protein	AT4G16490	N
7.5	40275000	44025000	886	Glyma.07G266500	SCARECROW-like 13	AT4G17230	Regulation of hypocotyl elongation during de-etiolation
8.1	7895000	10320000	585	Glyma.08G103100	ARM repeat superfamily protein	AT1G24330	N
8.1	7895000	10320000	585	Glyma.08G103200	glucosidase 1	AT1G67490	Accumulation of seed storage proteins
8.1	7895000	10320000	585	Glyma.08G103300	Zn-dependent exopeptidases superfamily protein	AT1G67420	N
8.1	7895000	10320000	585	Glyma.08G103400	Galactose oxidase/kelch repeat superfamily protein	AT1G67480	N
8.1	7895000	10320000	585	Glyma.08G103500	N	N	N
8.1	7895000	10320000	585	Glyma.08G103600	Microsomal signal peptidase 12 kDa subunit (SPC12)	AT4G40042	N
8.1	7895000	10320000	585	Glyma.08G103700	Ribosomal protein L22p/L17e family protein	AT1G67430	N
8.1	7895000	10320000	585	Glyma.08G103800	Exostosin family protein	AT1G67410	N
8.1	7895000	10320000	585	Glyma.08G103900	caffeoyl-CoA 3-O-methyltransferase	AT1G67980	Reinforcement of the plant cell wall, response to wounding by pathogen
8.1	7895000	10320000	585	Glyma.08G104000	S-adenosyl-L-methionine-dependent methyltransferases superfamily protein	AT1G24735	N
8.1	7895000	10320000	585	Glyma.08G104100	cytochrome P450, family 78, subfamily A, polypeptide 5	AT1G13710	Promotes growth of leaf, floral organ and seeds
8.1	7895000	10320000	585	Glyma.08G104200	Rubber elongation factor protein (REF)	AT1G67360	N
8.1	7895000	10320000	585	Glyma.08G104300	N	AT1G67350	N
8.1	7895000	10320000	585	Glyma.08G104400	HCP-like superfamily protein with MYND-type zinc finger	AT1G67340	Proteasomal degradation of target proteins
8.1	7895000	10320000	585	Glyma.08G104500	N	AT1G27385	N
8.1	7895000	10320000	585	Glyma.08G104600	Protein of unknown function (DUF579)	AT1G27930	N
8.1	7895000	10320000	585	Glyma.08G104700	Transducin family protein / WD-40 repeat family protein	AT2G19540	N
8.1	7895000	10320000	585	Glyma.08G104800	Galactose oxidase/kelch repeat superfamily protein	AT1G27340	N
8.1	7895000	10320000	585	Glyma.08G104900	Ribosome associated membrane protein RAMP4	AT1G27330	N
8.1	7895000	10320000	585	Glyma.08G105000	histidine kinase 3	AT1G27320	Negative regulator of drought and salt stress responses and ABA signaling
8.1	7895000	10320000	585	Glyma.08G105100	nuclear transport factor 2B	AT1G27970	Protein transport into the nucleus
8.1	7895000	10320000	585	Glyma.08G105200	Calmodulin-binding transcription activator protein with CG-1 and Ankyrin domains	AT1G67310	Positive regulation of a general stress response
8.1	7895000	10320000	585	Glyma.08G105300	Protein of unknown function (DUF 3339)	AT3G48660	N
8.1	7895000	10320000	585	Glyma.08G105400	K-box region and MADS-box transcription factor family protein	AT2G03710	Determination of flower meristem identity
8.1	7895000	10320000	585	Glyma.08G105500	K-box region and MADS-box transcription factor family protein	AT1G24260	Inflorescence development and floral organogenesis
8.1	7895000	10320000	585	Glyma.08G105600	DNA primase, large subunit family	AT1G67320	DNA primase, makes Okazaki fraagments
8.1	7895000	10320000	585	Glyma.08G105700	Immunoglobulin E-set superfamily protein	AT3G07880	Involves in reaction of Rho proteins which function in cell division, growth, morphogenesis, and pathogen defense
8.1	7895000	10320000	585	Glyma.08G105800	MAC/Perforin domain-containing protein	AT4G24290	Negatively controls the salicylic acid (SA)-mediated pathway of programmed cell death
8.1	7895000	10320000	585	Glyma.08G105900	Small nuclear ribonucleoprotein family protein	AT2G03870	RNA processing
8.1	7895000	10320000	585	Glyma.08G106000	Amidase family protein	AT4G34880	N
8.1	7895000	10320000	585	Glyma.08G106100	Amidase family protein	AT4G34880	N
8.1	7895000	10320000	585	Glyma.08G106200	Amidase family protein	AT4G34880	N
8.1	7895000	10320000	585	Glyma.08G106300	Ubiquitin carboxyl-terminal hydrolase family protein	AT5G21970	N
8.1	7895000	10320000	585	Glyma.08G106400	phragmoplast-associated kinesin-related protein, putative	AT3G23670	Organization of microtubules during cytokinesis
8.1	7895000	10320000	585	Glyma.08G106500	Tetratricopeptide repeat (TPR)-like superfamily protein	AT5G27270	N
8.1	7895000	10320000	585	Glyma.08G106600	N	N	N
8.1	7895000	10320000	585	Glyma.08G106700	FKBP-type peptidyl-prolyl cis-trans isomerase family protein	AT5G48570	Tolerance to intracellular acid stress by maintaining the pH homeostasis
8.1	7895000	10320000	585	Glyma.08G106800	ribosomal protein S19	AT5G47320	The RNA-binding domain found in RPS19 may functionally replaces the missing mitochondrial RPS13
8.1	7895000	10320000	585	Glyma.08G106900	N	AT3G57450	N
8.1	7895000	10320000	585	Glyma.08G107000	Mitochondrial transcription termination factor family protein	AT5G64950	N
8.1	7895000	10320000	585	Glyma.08G107100	Pentatricopeptide repeat (PPR) superfamily protein	AT4G14200	N
8.1	7895000	10320000	585	Glyma.08G107200	Tic22-like family protein	AT3G23710	Involved in protein precursor import into chloroplasts
8.1	7895000	10320000	585	Glyma.08G107300	xyloglucan endotransglucosylase/hydrolase 16	AT3G23730	Synthesis of primary cell wall
8.1	7895000	10320000	585	Glyma.08G107400	N	AT3G23740	N
8.1	7895000	10320000	585	Glyma.08G107500	indole-3-acetate beta-D-glucosyltransferase	AT4G15550	Detoxification of chemicals
8.1	7895000	10320000	585	Glyma.08G107600	indole-3-acetate beta-D-glucosyltransferase	AT4G15550	Detoxification of chemicals
8.1	7895000	10320000	585	Glyma.08G107700	Leucine-rich repeat protein kinase family protein	AT3G23750	Auxin signal transduction and cell expansion and proliferation
8.1	7895000	10320000	585	Glyma.08G107800	aspartate kinase-homoserine dehydrogenase ii	AT4G19710	N
8.1	7895000	10320000	585	Glyma.08G107900	Histone superfamily protein	AT5G10400	N
8.1	7895000	10320000	585	Glyma.08G108000	selenium-binding protein 1	AT4G14030	Detoxify cadmium potentially through direct binding
8.1	7895000	10320000	585	Glyma.08G108100	N	N	N
8.1	7895000	10320000	585	Glyma.08G108200	ralf-like 32	AT4G14010	Regulate plant stress, growth, and development
8.1	7895000	10320000	585	Glyma.08G108300	microfibrillar-associated protein-related	AT5G17900	N
8.1	7895000	10320000	585	Glyma.08G108400	ATP binding;nucleic acid binding;helicases	AT1G12700	N
8.1	7895000	10320000	585	Glyma.08G108500	G10 family protein	AT4G21110	N
8.1	7895000	10320000	585	Glyma.08G108600	winged-helix DNA-binding transcription factor family protein	AT4G13980	Transcriptional activator that specifically binds DNA sequence 5'-AGAAnnTTCT-3' known as heat shock promoter elements (HSE)
8.1	7895000	10320000	585	Glyma.08G108700	ralf-like 33	AT4G15800	Regulates plant stress, growth, and development
8.1	7895000	10320000	585	Glyma.08G108800	S-adenosyl-L-homocysteine hydrolase	AT4G13940	DNA methylation-dependent gene silencing
8.1	7895000	10320000	585	Glyma.08G108900	serine hydroxymethyltransferase 4	AT4G13930	Interconversion of serine and glycine
8.1	7895000	10320000	585	Glyma.08G109000	Subtilisin-like serine endopeptidase family protein	AT2G04160	Degradation of structural proteins, lateral roots formation
8.1	7895000	10320000	585	Glyma.08G109100	UDP-D-glucuronate 4-epimerase 6	AT3G23820	Synthesis of cell wall
8.1	7895000	10320000	585	Glyma.08G109200	Chalcone and stilbene synthase family protein	AT5G13930	The primary product of this enzyme is 4,2',4',6'-tetrahydroxychalcone (also termed naringenin-chalcone or chalcone) which can under specific conditions spontaneously isomerize into naringenin
8.1	7895000	10320000	585	Glyma.08G109300	Chalcone and stilbene synthase family protein	AT5G13930	The primary product of this enzyme is 4,2',4',6'-tetrahydroxychalcone (also termed naringenin-chalcone or chalcone) which can under specific conditions spontaneously isomerize into naringenin
8.1	7895000	10320000	585	Glyma.08G109400	Chalcone and stilbene synthase family protein	AT5G13930	The primary product of this enzyme is 4,2',4',6'-tetrahydroxychalcone (also termed naringenin-chalcone or chalcone) which can under specific conditions spontaneously isomerize into naringenin
8.1	7895000	10320000	585	Glyma.08G109500	Chalcone and stilbene synthase family protein	AT5G13930	The primary product of this enzyme is 4,2',4',6'-tetrahydroxychalcone (also termed naringenin-chalcone or chalcone) which can under specific conditions spontaneously isomerize into naringenin
8.1	7895000	10320000	585	Glyma.08G109600	RNA recognition motif (RRM)-containing protein	AT3G23900	N
8.1	7895000	10320000	585	Glyma.08G109700	DNAJ-like 20	AT4G13830	Structural organization of compartments
8.1	7895000	10320000	585	Glyma.08G109800	low-molecular-weight cysteine-rich 82	AT2G04425	N
8.1	7895000	10320000	585	Glyma.08G109900	cytochrome P450, family 71, subfamily B, polypeptide 34	AT3G26300	N
8.1	7895000	10320000	585	Glyma.08G110000	HXXXD-type acyl-transferase family protein	AT4G13840	Biosynthesis of the epicuticular wax, long-chain fatty acids synthesis
8.1	7895000	10320000	585	Glyma.08G110100	N	AT5G43490	N
8.1	7895000	10320000	585	Glyma.08G110200	myb-like transcription factor family protein	AT5G47390	Transcriptional repressor of peroxidase and reactive oxygen species
8.1	7895000	10320000	585	Glyma.08G110300	Chalcone and stilbene synthase family protein	AT5G13930	The primary product of this enzyme is 4,2',4',6'-tetrahydroxychalcone (also termed naringenin-chalcone or chalcone) which can under specific conditions spontaneously isomerize into naringenin
8.1	7895000	10320000	585	Glyma.08G110400	Chalcone and stilbene synthase family protein	AT5G13930	The primary product of this enzyme is 4,2',4',6'-tetrahydroxychalcone (also termed naringenin-chalcone or chalcone) which can under specific conditions spontaneously isomerize into naringenin
8.1	7895000	10320000	585	Glyma.08G110500	Chalcone and stilbene synthase family protein	AT5G13930	The primary product of this enzyme is 4,2',4',6'-tetrahydroxychalcone (also termed naringenin-chalcone or chalcone) which can under specific conditions spontaneously isomerize into naringenin
8.1	7895000	10320000	585	Glyma.08G110600	N	N	N
8.1	7895000	10320000	585	Glyma.08G110700	Chalcone and stilbene synthase family protein	AT5G13930	The primary product of this enzyme is 4,2',4',6'-tetrahydroxychalcone (also termed naringenin-chalcone or chalcone) which can under specific conditions spontaneously isomerize into naringenin
8.1	7895000	10320000	585	Glyma.08G110800	N	N	N
8.1	7895000	10320000	585	Glyma.08G110900	Chalcone and stilbene synthase family protein	AT5G13930	The primary product of this enzyme is 4,2',4',6'-tetrahydroxychalcone (also termed naringenin-chalcone or chalcone) which can under specific conditions spontaneously isomerize into naringenin
8.1	7895000	10320000	585	Glyma.08G111000	beta galactosidase 9	AT2G32810	N
8.1	7895000	10320000	585	Glyma.08G111100	S-adenosyl-L-methionine-dependent methyltransferases superfamily protein	AT2G31740	N
8.1	7895000	10320000	585	Glyma.08G111200	RAB geranylgeranyl transferase beta subunit 1	AT5G12210	Transport of proteins
8.1	7895000	10320000	585	Glyma.08G111300	cation/H+ exchanger 4	AT3G44900	N
8.1	7895000	10320000	585	Glyma.08G111400	Histidine kinase-, DNA gyrase B-, and HSP90-like ATPase family protein	AT4G13750	Cell fate determination during embryogenesis
8.1	7895000	10320000	585	Glyma.08G111500	protein binding	AT4G14147	Cell morphogenesis
8.1	7895000	10320000	585	Glyma.08G111600	Ypt/Rab-GAP domain of gyp1p superfamily protein	AT4G13730	N
8.1	7895000	10320000	585	Glyma.08G111700	small ubiquitin-like modifier 2	AT5G55160	Antagonist of ubiquitin in the degradation process
8.1	7895000	10320000	585	Glyma.08G111800	small ubiquitin-like modifier 2	AT5G55160	Antagonist of ubiquitin in the degradation process
8.1	7895000	10320000	585	Glyma.08G111900	N	AT2G32760	N
8.1	7895000	10320000	585	Glyma.08G112000	ubiquitin-associated (UBA)/TS-N domain-containing protein	AT1G04850	N
8.1	7895000	10320000	585	Glyma.08G112100	Carbohydrate-binding X8 domain superfamily protein	AT4G13600	N
8.1	7895000	10320000	585	Glyma.08G112200	Carbohydrate-binding X8 domain superfamily protein	AT4G13600	N
8.1	7895000	10320000	585	Glyma.08G112300	Bifunctional inhibitor/lipid-transfer protein/seed storage 2S albumin superfamily protein	AT1G55260	N
8.1	7895000	10320000	585	Glyma.08G112400	Protein of unknown function, DUF538	AT5G19860	N
8.1	7895000	10320000	585	Glyma.08G112500	Protein of unknown function, DUF538	AT1G55265	N
8.1	7895000	10320000	585	Glyma.08G112600	FAD-binding Berberine family protein	AT1G30700	N
8.1	7895000	10320000	585	Glyma.08G112700	N	N	N
8.1	7895000	10320000	585	Glyma.08G112800	N	N	N
8.1	7895000	10320000	585	Glyma.08G112900	Galactose oxidase/kelch repeat superfamily protein	AT1G55270	N
8.1	7895000	10320000	585	Glyma.08G113000	P-loop containing nucleoside triphosphate hydrolases superfamily protein	AT2G42520	N
8.1	7895000	10320000	585	Glyma.08G113100	Tetratricopeptide repeat (TPR)-like superfamily protein	AT2G25580	N
8.1	7895000	10320000	585	Glyma.08G113200	protein phosphatase 2A-3	AT2G42500	Formation of root and shoot apical meristem during embryogenesis
8.1	7895000	10320000	585	Glyma.08G113300	Lipase/lipooxygenase, PLAT/LH2 family protein	AT1G55280	N
8.1	7895000	10320000	585	Glyma.08G113400	Amino acid permease family protein	AT3G13620	Polyamine uptake in cells
8.1	7895000	10320000	585	Glyma.08G113500	transferases;nucleotidyltransferases	AT5G19485	N
8.1	7895000	10320000	585	Glyma.08G113600	acyl-activating enzyme 18	AT1G55320	A precursor of active auxins that inhibit root growth
8.1	7895000	10320000	585	Glyma.08G113700	Ubiquitin-conjugating enzyme family protein	AT3G13550	Repression of photomorphogenesis in darkness
8.1	7895000	10320000	585	Glyma.08G113800	N	AT1G30845	N
8.1	7895000	10320000	585	Glyma.08G113900	O-Glycosyl hydrolases family 17 protein	AT3G13560	N
8.1	7895000	10320000	585	Glyma.08G114000	Ribosomal protein L32e	AT4G18100	N
8.1	7895000	10320000	585	Glyma.08G114100	Ribosomal protein L32e	AT4G18100	N
8.1	7895000	10320000	585	Glyma.08G114200	calcium ion binding	AT4G08810	N
8.1	7895000	10320000	585	Glyma.08G114300	ACD1-like	AT4G25650	Synthesis of chlorophyll
8.1	7895000	10320000	585	Glyma.08G114400	ACD1-like	AT4G25650	Synthesis of chlorophyll
8.1	7895000	10320000	585	Glyma.08G114500	Protein of unknown function (DUF616)	AT4G38500	N
8.1	7895000	10320000	585	Glyma.08G114600	Protein of unknown function (DUF1644)	AT3G25910	N
8.1	7895000	10320000	585	Glyma.08G114700	calmodulin-binding family protein	AT3G13600	Biotic and abiotic stress responses
8.1	7895000	10320000	585	Glyma.08G114800	Peptidyl-tRNA hydrolase family protein	AT5G19830	Protein synthesis
8.1	7895000	10320000	585	Glyma.08G114900	ARM repeat superfamily protein	AT5G19820	N
8.1	7895000	10320000	585	Glyma.08G115000	N	N	N
8.1	7895000	10320000	585	Glyma.08G115100	tubulin alpha-5	AT5G19780	Formation of microtubules
8.1	7895000	10320000	585	Glyma.08G115200	MAP kinase 7	AT2G18170	A positive regulator of PR1 gene expressionor sdefense response
8.1	7895000	10320000	585	Glyma.08G115300	basic leucine-zipper 44	AT1G75390	Positive regulation of seed germination
8.1	7895000	10320000	585	Glyma.08G115400	acyl-activating enzyme 18	AT1G55320	A precursor of active auxins that inhibit root growth
8.1	7895000	10320000	585	Glyma.08G115500	N	AT4G28590	Chloroplast development
8.1	7895000	10320000	585	Glyma.08G115600	Mitochondrial substrate carrier family protein	AT5G19760	Transport of dicarboxylates
8.1	7895000	10320000	585	Glyma.08G115700	Hydrolase-like protein family	AT1G29120	N
8.1	7895000	10320000	585	Glyma.08G115800	general regulatory factor 9	AT2G42590	Is associated with a DNA binding complex that binds to the G box, a well-characterized cis-acting DNA regulatory element found in plant genes
8.1	7895000	10320000	585	Glyma.08G115900	Dof-type zinc finger DNA-binding family protein	AT2G34140	Transcriptional repressor of 'CONSTANS' expression, photoperiodic flowering response
8.1	7895000	10320000	585	Glyma.08G116000	SCAR family protein	AT1G29170	Actin and microtubule organization
8.1	7895000	10320000	585	Glyma.08G116100	Protein of unknown function (DUF640)	AT2G42610	Promotes cell growth in response to light
8.1	7895000	10320000	585	Glyma.08G116200	N	AT1G29195	N
8.1	7895000	10320000	585	Glyma.08G116300	xylem bark cysteine peptidase 3	AT1G09850	N
8.1	7895000	10320000	585	Glyma.08G116400	xylem bark cysteine peptidase 3	AT1G09850	N
8.1	7895000	10320000	585	Glyma.08G116500	CBL-interacting protein kinase 12	AT4G18700	Cell signalling
8.1	7895000	10320000	585	Glyma.08G116600	Leucine-rich repeat protein kinase family protein	AT5G45840	Pollen tube perception of the female signal
8.1	7895000	10320000	585	Glyma.08G116700	myb-like HTH transcriptional regulator family protein	AT2G38300	N
8.1	7895000	10320000	585	Glyma.08G116800	Protein of unknown function (DUF688)	AT1G29240	N
8.1	7895000	10320000	585	Glyma.08G116900	Granulin repeat cysteine protease family protein	AT5G43060	Probable thiol protease
8.1	7895000	10320000	585	Glyma.08G117000	Leucine-rich repeat protein kinase family protein	AT5G45800	Endosperm development in embryos
8.1	7895000	10320000	585	Glyma.08G117100	Xanthine/uracil permease family protein	AT2G34190	N
8.1	7895000	10320000	585	Glyma.08G117200	Protein kinase superfamily protein	AT4G18710	Negative regulator in brassinosteroid signal transduction pathway important for plant growth
8.1	7895000	10320000	585	Glyma.08G117300	RING/FYVE/PHD zinc finger superfamily protein	AT2G34200	N
8.1	7895000	10320000	585	Glyma.08G117400	Pentatricopeptide repeat (PPR) superfamily protein	AT4G18750	Plays a major role in single RNA editing events in chloroplasts
8.1	7895000	10320000	585	Glyma.08G117500	cellulose synthase family protein	AT4G18780	Cell wall formation
8.1	7895000	10320000	585	Glyma.08G117600	Transducin/WD40 repeat-like superfamily protein	AT5G45760	N
8.1	7895000	10320000	585	Glyma.08G117700	nodulin MtN21 /EamA-like transporter family protein	AT3G30340	N
8.1	7895000	10320000	585	Glyma.08G117800	N	N	N
8.1	7895000	10320000	585	Glyma.08G117900	Protein of unknown function (DUF177)	AT3G19810	Embryogenesis
8.1	7895000	10320000	585	Glyma.08G118000	N	AT2G42760	N
8.1	7895000	10320000	585	Glyma.08G118100	N	AT1G29270	N
8.1	7895000	10320000	585	Glyma.08G118200	WRKY DNA-binding protein 65	AT1G29280	Interacts with elicitor-responsive cis-acting element
8.1	7895000	10320000	585	Glyma.08G118300	N	N	N
8.1	7895000	10320000	585	Glyma.08G118400	NAD(P)-binding Rossmann-fold superfamily protein	AT4G18810	N
8.1	7895000	10320000	585	Glyma.08G118500	N	AT1G29290	Regulates primary root growth rate
8.1	7895000	10320000	585	Glyma.08G118600	Plant protein of unknown function (DUF641)	AT1G29300	N
8.1	7895000	10320000	585	Glyma.08G118700	glutathione S-transferase tau 7	AT2G29420	Detoxification role against certain herbicides
8.1	7895000	10320000	585	Glyma.08G118800	glutathione S-transferase tau 7	AT2G29420	Detoxification role against certain herbicides
8.1	7895000	10320000	585	Glyma.08G118900	glutathione S-transferase tau 7	AT2G29420	Detoxification role against certain herbicides
8.1	7895000	10320000	585	Glyma.08G119000	ATP binding;GTP binding;nucleotide binding;nucleoside-triphosphatases	AT5G47260	Potential disease resistance protein
8.1	7895000	10320000	585	Glyma.08G119100	BTB/POZ domain-containing protein	AT3G09030	Proteasomal degradation of target proteins
8.1	7895000	10320000	585	Glyma.08G119200	LRR and NB-ARC domains-containing disease resistance protein	AT1G12280	Disease resistance protein
8.1	7895000	10320000	585	Glyma.08G119300	ER lumen protein retaining receptor family protein	AT1G29330	Cellular transport
8.1	7895000	10320000	585	Glyma.08G119400	FASCICLIN-like arabinogalactan-protein 12	AT5G60490	May be a cell surface adhesion protein
8.1	7895000	10320000	585	Glyma.08G119500	FASCICLIN-like arabinogalactan-protein 12	AT5G60490	May be a cell surface adhesion protein
8.1	7895000	10320000	585	Glyma.08G119600	FASCICLIN-like arabinogalactan-protein 11	AT5G03170	May be a cell surface adhesion protein
8.1	7895000	10320000	585	Glyma.08G119700	plant U-box 17	AT1G29340	N
8.1	7895000	10320000	585	Glyma.08G119800	ovate family protein 5	AT4G18830	Plant growth and development
8.1	7895000	10320000	585	Glyma.08G119900	heat shock transcription factor A4A	AT4G18880	Transcriptional activator that specifically binds DNA sequence 5'-AGAAnnTTCT-3' known as heat shock promoter elements (HSE)
8.1	7895000	10320000	585	Glyma.08G120000	N	N	N
8.1	7895000	10320000	585	Glyma.08G120100	NOD26-like intrinsic protein 1;2	AT4G18910	Water transport across cell membranes
8.1	7895000	10320000	585	Glyma.08G120200	NOD26-like intrinsic protein 1;2	AT4G18910	Water transport across cell membranes
8.1	7895000	10320000	585	Glyma.08G120300	receptor-like kinase in flowers 1	AT1G29750	N
8.1	7895000	10320000	585	Glyma.08G120400	Dynamin related protein 4C	AT1G60500	Microtubule-associated force-producing protein
8.1	7895000	10320000	585	Glyma.08G120500	Major facilitator superfamily protein	AT1G59740	N
8.1	7895000	10320000	585	Glyma.08G120600	K-box region and MADS-box transcription factor family protein	AT4G18960	Floral organs development
8.1	7895000	10320000	585	Glyma.08G120700	GDSL-like Lipase/Acylhydrolase superfamily protein	AT5G45670	N
8.1	7895000	10320000	585	Glyma.08G120800	trehalose-6-phosphate synthase	AT1G78580	Embryo development, vegetative growth and transition to flowering
8.1	7895000	10320000	585	Glyma.08G120900	5\'-3\' exonuclease family protein	AT1G29630	N
8.1	7895000	10320000	585	Glyma.08G121000	uracil dna glycosylase	AT3G18630	N
8.1	7895000	10320000	585	Glyma.08G121100	Translation elongation factor EF1A/initiation factor IF2gamma family protein	AT5G10630	N
8.1	7895000	10320000	585	Glyma.08G121200	xyloglucan endotransglucosylase/hydrolase 16	AT3G23730	Synthesis of primary cell wall
8.1	7895000	10320000	585	Glyma.08G121300	SH3 domain-containing protein	AT4G18060	Cellular transport
8.1	7895000	10320000	585	Glyma.08G121400	N	AT2G29880	N
8.1	7895000	10320000	585	Glyma.08G121500	N	N	N
8.1	7895000	10320000	585	Glyma.08G121600	N	AT1G29530	N
8.1	7895000	10320000	585	Glyma.08G121700	AWPM-19-like family protein	AT5G46530	N
8.1	7895000	10320000	585	Glyma.08G121800	N	AT5G51960	N
8.1	7895000	10320000	585	Glyma.08G121900	16S rRNA processing protein RimM family	AT5G46420	N
8.1	7895000	10320000	585	Glyma.08G122000	Tetratricopeptide repeat (TPR)-like superfamily protein	AT5G46400	N
8.1	7895000	10320000	585	Glyma.08G122100	Sulfite exporter TauE/SafE family protein	AT2G25737	N
8.1	7895000	10320000	585	Glyma.08G122200	Sulfite exporter TauE/SafE family protein	AT2G25737	N
8.1	7895000	10320000	585	Glyma.08G122300	cold regulated 314 thylakoid membrane 2	AT1G29390	N
8.1	7895000	10320000	585	Glyma.08G122400	Carbohydrate-binding X8 domain superfamily protein	AT1G29380	N
8.1	7895000	10320000	585	Glyma.08G122500	Peptidase S41 family protein	AT5G46390	Processing of the chloroplastic D1 protein of photosystem II
8.1	7895000	10320000	585	Glyma.08G122600	NAD(P)-linked oxidoreductase superfamily protein	AT1G04420	N
8.1	7895000	10320000	585	Glyma.08G122700	Kinase-related protein of unknown function (DUF1296)	AT1G29370	N
8.1	7895000	10320000	585	Glyma.08G122800	Adenine nucleotide alpha hydrolases-like superfamily protein	AT4G13450	N
8.1	7895000	10320000	585	Glyma.08G122900	F-box family protein	AT3G17500	N
8.1	7895000	10320000	585	Glyma.08G123000	similar to RCD one 2	AT1G23550	Stress and developmental responses
8.1	7895000	10320000	585	Glyma.08G123100	T-complex protein 1 alpha subunit	AT3G20050	Folding of proteins upon ATP hydrolysis
8.1	7895000	10320000	585	Glyma.08G123200	Transcriptional coactivator/pterin dehydratase	AT1G29810	N
8.1	7895000	10320000	585	Glyma.08G123300	NB-ARC domain-containing disease resistance protein	AT4G27190	Disease resistance protein
8.1	7895000	10320000	585	Glyma.08G123400	N	N	N
8.1	7895000	10320000	585	Glyma.08G123500	Protein kinase superfamily protein	AT5G56460	Plant defense signaling
8.1	7895000	10320000	585	Glyma.08G123600	N	N	N
8.1	7895000	10320000	585	Glyma.08G123700	Pentatricopeptide repeat (PPR) superfamily protein	AT5G46460	N
8.1	7895000	10320000	585	Glyma.08G123800	Leucine-rich receptor-like protein kinase family protein	AT4G20940	ABA signalling, stress reponse, stomatal opening
8.1	7895000	10320000	585	Glyma.08G123900	TTF-type zinc finger protein with HAT dimerisation domain	AT1G19260	N
8.1	7895000	10320000	585	Glyma.08G124000	Calcium-dependent ARF-type GTPase activating protein family	AT4G21160	GTPase-activating protein (GAP) for ADP ribosylation factor (ARF)
8.1	7895000	10320000	585	Glyma.08G124100	N	AT4G21740	N
8.1	7895000	10320000	585	Glyma.08G124200	nuclear factor Y, subunit A7	AT1G30500	N
8.1	7895000	10320000	585	Glyma.08G124300	translocon at the outer envelope membrane of chloroplasts 159	AT4G02510	Chloroplast biogenesis
8.1	7895000	10320000	585	Glyma.08G124400	Homeobox-leucine zipper family protein / lipid-binding START domain-containing protein	AT2G34710	Determination of adaxial-abaxial polarity in ovule primordium
8.1	7895000	10320000	585	Glyma.08G124500	N	AT3G29130	N
8.1	7895000	10320000	585	Glyma.08G124600	evolutionarily conserved C-terminal region 2	AT3G13460	mRNA stability in the cytoplasm
8.1	7895000	10320000	585	Glyma.08G124700	N	N	N
8.1	7895000	10320000	585	Glyma.08G124800	Protein kinase superfamily protein	AT5G56460	Plant defense signaling
8.1	7895000	10320000	585	Glyma.08G124900	protein containing PDZ domain, a K-box domain, and a TPR region	AT1G55480	N
8.1	7895000	10320000	585	Glyma.08G125000	cytochrome P450, family 716, subfamily A, polypeptide 1	AT5G36110	Possesses triterpene oxidizing activity
8.1	7895000	10320000	585	Glyma.08G125100	cytochrome P450, family 716, subfamily A, polypeptide 1	AT5G36110	Possesses triterpene oxidizing activity
8.1	7895000	10320000	585	Glyma.08G125200	N	AT1G55365	N
8.1	7895000	10320000	585	Glyma.08G125300	N	N	N
8.1	7895000	10320000	585	Glyma.08G125400	Protein of Unknown Function (DUF239)	AT3G13510	N
8.1	7895000	10320000	585	Glyma.08G125500	calpain-type cysteine protease family	AT1G55350	Epiderm development
8.1	7895000	10320000	585	Glyma.08G125600	UDP-glycosyltransferase 74 F1	AT2G43840	N
8.1	7895000	10320000	585	Glyma.08G125700	LETM1-like protein	AT1G65540	N
8.1	7895000	10320000	585	Glyma.08G125800	S-locus lectin protein kinase family protein	AT4G21390	N
8.1	7895000	10320000	585	Glyma.08G125900	N	N	N
8.1	7895000	10320000	585	Glyma.08G126000	Integrin-linked protein kinase family	AT2G31800	N
8.1	7895000	10320000	585	Glyma.08G126100	ACT domain-containing small subunit of acetolactate synthase protein	AT2G31810	Feed-back inhibition by branched-chain amino acids
8.1	7895000	10320000	585	Glyma.08G126200	RAB GDP dissociation inhibitor 2	AT3G59920	N
[truncated: 1,818 more rows]
